# Supplementary material for: Targeted Re-Sequencing Identified rs3106189 at the 5′ UTR of TAPBP and rs1052918 at the 3′ UTR of TCF3 to Be Associated with the Overall Survival of Colorectal Cancer Patients
Source: PLoS One. 2013 Aug 5;8(8):e70307. doi: 10.1371/journal.pone.0070307 (PMC3734069; doi:10.1371/journal.pone.0070307)
Supplement: Table S1 — List of SNPs identified in CRC patients. (XLSX) [file pone.0070307.s002.xlsx]

## Sheet: Supp1
Table S1. List of SNPs identified in CRC patients
SNP position	SNP ID	RegulomeDB hits	RegulomeDB Score	Ref	Obs	sample	Functional region	Gene	ExonicFunc	AAChange	conservation score	SegDup (segmental duplications, UCSC)	ESP6500_ALL (alternative allele frequency in all subjects in the NHLBI-ESP project with 6500 exomes)	1000g2012apr_ALL (alternative allele frequency data in 1000 Genomes Project)
chr5:112164238_CT	rs187075	No data	7	C	T	---;CRN	intronic	APC						0.67
chr5:112169712_GC		No data	7	G	C	---;CRN	intronic	APC
chr5:112169722_TC		No data	7	T	C	---;CRN	intronic	APC
chr5:112170870_TC	rs62626346	Motifs|PWM|Six6	6	T	C	---;CRN	intronic	APC					0.002999	0.03
chr5:112075359_CT		No data	7	C	T	---;CRN	intronic	APC
chr5:112075361_TC		No data	7	T	C	---;CRN	intronic	APC
chr5:112184490_TC	rs2545155	No data	7	T	C	---;CRN	intergenic	APC(dist=2554),SRP19(dist=12395)						0.49
chr5:112080728_GA	rs464002	No data	7	G	A	---;CRN	intronic	APC						0.24
chr5:112081379_CA	rs79334785	Motifs|Footprinting|SP1, Motifs|PWM|SREBP1, Motifs|PWM|SREBP, Motifs|PWM|Bcl6b, Motifs|PWM|SP1, Motifs|PWM|RREB1, Motifs|PWM|RREB-1, Motifs|PWM|Zfp281	6	C	A	---;CRN	intronic	APC						0.36
chr5:112085390_GA		Motifs|PWM|Tcfe2a, Motifs|PWM|Tal-1beta:ITF-2, Motifs|PWM|Tal-1alpha:E47, Motifs|PWM|Tal-1beta:E47	6	G	A	---;CRN	intronic	APC
chr5:112085393_CT		Motifs|PWM|Tcfe2a, Motifs|PWM|TAL1::TCF3, Motifs|PWM|Tal-1beta:ITF-2, Motifs|PWM|Tal-1alpha:E47, Motifs|PWM|Tal-1beta:E47	6	C	T	---;CRN	intronic	APC
chr5:112085611_TG	rs28373740	Motifs|PWM|Mtf1, Motifs|PWM|Tcfap2e, Motifs|PWM|BCL6, Motifs|PWM|Elf3, Motifs|PWM|FOXO1, Motifs|PWM|FOXP1, Motifs|PWM|Srf, Motifs|PWM|Zfp105	6	T	G	---;CRN	intronic	APC						0.45
chr5:112086165_TA	rs12518091	Motifs|PWM|Tcfap2e, Motifs|PWM|Srf, Motifs|PWM|Tcf3	6	T	A	---;CRN	intronic	APC						0.46
chr5:112094480_AT		Motifs|PWM|FOXP1, Chromatin_Structure|DNase-seq	5	A	T	---;CRN	intronic	APC
chr5:112094488_CT		Chromatin_Structure|DNase-seq	5	C	T	---;CRN	intronic	APC
chr5:112112525_GC		Motifs|PWM|NFE2L2, Motifs|PWM|TCF11:MafG	6	G	C	---;CRN	intronic	APC
chr5:112112951_TC	rs77941389	Motifs|PWM|HMGIY	6	T	C	---;CRN	intronic	APC			289;Name=lod=20			0.06
chr5:112117476_CT	rs79407742	Motifs|PWM|Tcfap2e, Motifs|PWM|FOXP1, Motifs|PWM|Srf, Motifs|PWM|Zfp105	6	C	T	---;CRN	intronic	APC
chr5:112117762_CT		No data	7	C	T	---;CRN	intronic	APC
chr5:112117878_GA		No data	7	G	A	---;CRN	intronic	APC
chr5:112117948_AC		Motifs|PWM|Foxa2	6	A	C	---;CRN	intronic	APC
chr5:112117954_TC		Motifs|PWM|Foxa2	6	T	C	---;CRN	intronic	APC
chr5:112117997_TC		Motifs|PWM|Hoxa3, Motifs|PWM|Hoxd10, Motifs|PWM|Hoxc9, Motifs|PWM|Lhx3, Motifs|PWM|Hoxa10, Motifs|PWM|Lhx5, Motifs|PWM|Cdx1, Motifs|PWM|Nkx6-1, Motifs|PWM|Meox1, Motifs|PWM|Cdx-2, Motifs|PWM|Lmx1a, Chromatin_Structure|FAIRE	6	T	C	---;CRN	intronic	APC
chr5:112125642_CT		No data	7	C	T	---;CRN	intronic	APC
chr5:112138542_AG	rs77744608	Motifs|PWM|XBP-1, Motifs|PWM|HTF, Motifs|PWM|Atf1, Chromatin_Structure|FAIRE, Chromatin_Structure|DNase-seq	5	A	G	---;CRN	intronic	APC						0.04
chr5:112153861_CA	rs77378981	No data	7	C	A	---;CRN	intronic	APC						0.02
chr5:112156630_TC		No data	7	T	C	---;CRN	intronic	APC
chr5:112157008_CG		No data	7	C	G	---;CRN	intronic	APC
chr5:112157009_CA		No data	7	C	A	---;CRN	intronic	APC
chr5:112159360_AG	rs79083929	Motifs|PWM|Cart-1	6	A	G	---;CRN	intronic	APC						0.07
chr5:112160445_AT	rs76989207	Motifs|PWM|Dobox4	6	A	T	---;CRN	intronic	APC
chr16:341476_TC	rs2685119	Chromatin_Structure|DNase-seq	5	T	C	---;CRN	intronic	AXIN1						0.37
chr16:342080_CG	rs2685120	Motifs|Footprinting|, Chromatin_Structure|DNase-seq	5	C	G	---;CRN	intronic	AXIN1						0.29
chr16:349510_GA		Motifs|Footprinting|sna	6	G	A	---;CRN	intronic	AXIN1
chr16:359611_GC	rs76038336	Motifs|Footprinting|Olf-1, Motifs|PWM|Olf-1, Chromatin_Structure|FAIRE, Chromatin_Structure|DNase-seq, Protein_Binding|ChIP-seq|RAD21, Protein_Binding|ChIP-seq|ELF1, Protein_Binding|ChIP-seq|CREBBP, Protein_Binding|ChIP-seq|CTCF	2b	G	C	---;CRN	intronic	AXIN1						0.02
chr16:359953_AG	rs2301522	Single_Nucleotides|TMEM8|eQTL, Chromatin_Structure|DNase-seq, Protein_Binding|ChIP-seq|CREBBP, Protein_Binding|ChIP-seq|ELF1	1f	A	G	---;CRN	intronic	AXIN1					0.727587	0.6
chr16:360888_AG	rs3848361	Chromatin_Structure|FAIRE, Chromatin_Structure|DNase-seq	5	A	G	---;CRN	intronic	AXIN1						0.37
chr16:361873_AG	rs6600212	Single_Nucleotides|NME4|eQTL, Single_Nucleotides|TMEM8|eQTL, Single_Nucleotides|AXIN1|eQTL, Chromatin_Structure|DNase-seq	1f	A	G	---;CRN	intronic	AXIN1						0.46
chr16:363600_GA	rs12923509	Chromatin_Structure|DNase-seq	5	G	A	---;CRN	intronic	AXIN1
chr16:370336_AG	rs3848362	Motifs|PWM|Staf	6	A	G	---;CRN	intronic	AXIN1						0.44
chr16:370484_TC	rs3848363	Chromatin_Structure|DNase-seq	5	T	C	---;CRN	intronic	AXIN1						0.54
chr16:374433_GA	rs3900804	Chromatin_Structure|FAIRE, Chromatin_Structure|DNase-seq, Protein_Binding|ChIP-seq|GATA1, Protein_Binding|ChIP-seq|MYC, Protein_Binding|ChIP-seq|TRIM28, Protein_Binding|ChIP-seq|E2F6, Protein_Binding|ChIP-seq|CREBBP, Protein_Binding|ChIP-seq|TAF1, Protein_Binding|ChIP-seq|TAL1, Protein_Binding|ChIP-seq|GABPA, Protein_Binding|ChIP-seq|MAX, Protein_Binding|ChIP-seq|STAT2, Protein_Binding|ChIP-seq|U…	4	G	A	---;CRN	intronic	AXIN1						0.24
chr16:376781_GA	rs7195617	Single_Nucleotides|TMEM8|eQTL, Motifs|Footprinting|Ftz	6	G	A	---;CRN	intronic	AXIN1						0.61
chr16:377623_AG	rs10903014	Chromatin_Structure|FAIRE, Chromatin_Structure|DNase-seq, Protein_Binding|ChIP-seq|SMARCC1, Protein_Binding|ChIP-seq|IKZF1, Protein_Binding|ChIP-seq|TBP, Protein_Binding|ChIP-seq|NFKB1, Protein_Binding|ChIP-seq|POLR2A	4	A	G	---;CRN	intronic	AXIN1						0.57
chr16:380244_CG		Motifs|PWM|Tcfap2e	6	C	G	---;CRN	intronic	AXIN1
chr16:383039_TG	rs9934823	Motifs|PWM|Foxd3, Motifs|PWM|Hoxa3, Motifs|PWM|FOXD3	6	T	G	---;CRN	intronic	AXIN1						0.31
chr16:333017_GT	rs440401	Chromatin_Structure|DNase-seq	5	G	T	---;CRN	upstream;downstream	PDIA2;ARHGDIG
chr16:387587_CT	rs58919448	Motifs|Footprinting|, Chromatin_Structure|DNase-seq	5	C	T	---;CRN	intronic	AXIN1						0.23
chr16:389383_CT		Motifs|PWM|Max	6	C	T	---;CRN	intronic	AXIN1
chr16:391132_AG		Chromatin_Structure|DNase-seq	5	A	G	---;CRN	intronic	AXIN1
chr16:391154_TC		No data	7	T	C	---;CRN	intronic	AXIN1
chr16:391163_TC		No data	7	T	C	---;CRN	intronic	AXIN1
chr16:391686_GA		Motifs|Footprinting|	6	G	A	---;CRN	intronic	AXIN1
chr16:391723_GT		No data	7	G	T	---;CRN	intronic	AXIN1
chr16:391869_AG		Motifs|Footprinting|, Chromatin_Structure|FAIRE, Protein_Binding|ChIP-seq|NFYA	5	A	G	---;CRN	intronic	AXIN1
chr16:391881_AC		Motifs|Footprinting|, Chromatin_Structure|FAIRE, Protein_Binding|ChIP-seq|NFYA	5	A	C	---;CRN	intronic	AXIN1
chr16:391969_CT		Motifs|PWM|NFYA, Motifs|Footprinting|, Motifs|PWM|NF-Y, Chromatin_Structure|DNase-seq, Protein_Binding|ChIP-seq|NFYA, Protein_Binding|ChIP-seq|HEY1, Protein_Binding|ChIP-seq|TBP, Protein_Binding|ChIP-seq|POLR2A	2b	C	T	---;CRN	intronic	AXIN1
chr16:392003_GT		Motifs|Footprinting|, Chromatin_Structure|DNase-seq, Protein_Binding|ChIP-seq|NFYA, Protein_Binding|ChIP-seq|HEY1, Protein_Binding|ChIP-seq|NFYB, Protein_Binding|ChIP-seq|TBP, Protein_Binding|ChIP-seq|POLR2A	4	G	T	---;CRN	intronic	AXIN1
chr16:392055_TA	rs8052093	Chromatin_Structure|DNase-seq, Protein_Binding|ChIP-seq|HEY1, Protein_Binding|ChIP-seq|NFYB, Protein_Binding|ChIP-seq|TBP, Protein_Binding|ChIP-seq|POLR2A	4	T	A	---;CRN	intronic	AXIN1						0.52
chr16:392137_GA	rs12719803	Motifs|PWM|STAT1, Chromatin_Structure|DNase-seq, Protein_Binding|ChIP-seq|HEY1, Protein_Binding|ChIP-seq|TBP, Protein_Binding|ChIP-seq|POLR2A	3a	G	A	---;CRN	intronic	AXIN1						0.18
chr16:392201_AG		Chromatin_Structure|DNase-seq, Protein_Binding|ChIP-seq|HEY1, Protein_Binding|ChIP-seq|TBP, Protein_Binding|ChIP-seq|POLR2A	4	A	G	---;CRN	intronic	AXIN1
chr16:392330_AG		Protein_Binding|ChIP-seq|POLR2A	5	A	G	---;CRN	intronic	AXIN1
chr16:392461_CT	rs370681	Chromatin_Structure|DNase-seq, Protein_Binding|ChIP-seq|HEY1	4	C	T	---;CRN	intronic	AXIN1						0.43
chr16:392485_GA	rs11644631	Chromatin_Structure|DNase-seq, Protein_Binding|ChIP-seq|HEY1	4	G	A	---;CRN	intronic	AXIN1						0.19
chr16:334580_GC	rs432925	Motifs|Footprinting|Olf-1, Motifs|PWM|Olf-1, Chromatin_Structure|FAIRE, Chromatin_Structure|DNase-seq	5	G	C	---;CRN	exonic	PDIA2	synonymous SNV	PDIA2:NM_006849:exon2:c.G393C:p.P131P			0.287855	0.23
chr16:399054_CT	rs9938786	No data	7	C	T	---;CRN	intronic	AXIN1						0.2
chr16:400245_TC	rs11645554	No data	7	T	C	---;CRN	intronic	AXIN1						0.28
chr16:400475_CT	rs17136255	Motifs|PWM|CREB, Chromatin_Structure|FAIRE, Chromatin_Structure|DNase-seq	5	C	T	---;CRN	intronic	AXIN1						0.15
chr16:403097_TG	rs2859340	Chromatin_Structure|FAIRE, Chromatin_Structure|DNase-seq, Protein_Binding|ChIP-seq|HMGN3, Protein_Binding|ChIP-seq|ELF1, Protein_Binding|ChIP-seq|E2F6, Protein_Binding|ChIP-seq|ZEB1, Protein_Binding|ChIP-seq|GABPA, Protein_Binding|ChIP-seq|IRF1, Protein_Binding|ChIP-seq|E2F4, Protein_Binding|ChIP-seq|SP1, Protein_Binding|ChIP-seq|CCNT2, Protein_Binding|ChIP-seq|POLR2A	4	T	G	---;CRN	upstream	AXIN1						0.99
chr16:405416_AG	rs11860497	Single_Nucleotides|TMEM8|eQTL, Motifs|PWM|SMAD4, Motifs|Footprinting|SMAD4, Chromatin_Structure|DNase-seq	1f	A	G	---;CRN	intergenic	AXIN1(dist=2740),MRPL28(dist=11968)						0.52
chr16:406314_TG		No data	7	T	G	---;CRN	intergenic	AXIN1(dist=3638),MRPL28(dist=11070)
chr16:406828_AT	rs13333139	Chromatin_Structure|DNase-seq	5	A	T	---;CRN	intergenic	AXIN1(dist=4152),MRPL28(dist=10556)						0.31
chr6:33290402_GA	rs114786069	Single_Nucleotides|TAPBP|eQTL, Motifs|PWM|Zfp740, Chromatin_Structure|DNase-seq, Chromatin_Structure|FAIRE, Protein_Binding|ChIP-seq|HEY1, Protein_Binding|ChIP-seq|ZBTB33, Protein_Binding|ChIP-seq|CHD2	1d	G	A	---;CRN	intronic	DAXX						0.4
chr6:33290825_AG	rs114478812	Single_Nucleotides|TAPBP|eQTL, Chromatin_Structure|DNase-seq, Chromatin_Structure|FAIRE, Protein_Binding|ChIP-seq|SIN3A, Protein_Binding|ChIP-seq|HMGN3, Protein_Binding|ChIP-seq|SIX5, Protein_Binding|ChIP-seq|EGR1, Protein_Binding|ChIP-seq|GABPA, Protein_Binding|ChIP-seq|MYC, Protein_Binding|ChIP-seq|MAX, Protein_Binding|ChIP-seq|TRIM28, Protein_Binding|ChIP-seq|IRF1, Protein_Binding|ChIP-seq|NFK…	1f	A	G	---;CRN	upstream	DAXX						0.56
chr6:33290872_GA	rs116303264	Chromatin_Structure|FAIRE, Chromatin_Structure|DNase-seq, Protein_Binding|ChIP-seq|HMGN3, Protein_Binding|ChIP-seq|EGR1, Protein_Binding|ChIP-seq|MYC, Protein_Binding|ChIP-seq|TRIM28, Protein_Binding|ChIP-seq|ELF1, Protein_Binding|ChIP-seq|STAT1, Protein_Binding|ChIP-seq|BCLAF1, Protein_Binding|ChIP-seq|TCF4, Protein_Binding|ChIP-seq|SP2, Protein_Binding|ChIP-seq|TBP, Protein_Binding|ChIP-seq|TAF…	4	G	A	---;CRN	upstream	DAXX						0.24
chr6:33293337_GT		Motifs|PWM|FOXF2	6	G	T	---;CRN	intergenic	DAXX(dist=2544),KIFC1(dist=65976)
chr6:33278599_GT		No data	7	G	T	---;CRN	intronic	TAPBP
chr6:33280309_CT	rs142982367	Motifs|PWM|KROX, Motifs|Footprinting|, Motifs|Footprinting|KROX, Chromatin_Structure|DNase-seq, Protein_Binding|ChIP-seq|EGR1, Protein_Binding|ChIP-seq|CCNT2	2b	C	T	---;CRN	intronic	TAPBP						0.24
chr6:33280505_CA	rs145144262	Chromatin_Structure|FAIRE, Chromatin_Structure|DNase-seq, Protein_Binding|ChIP-seq|HEY1, Protein_Binding|ChIP-seq|EGR1, Protein_Binding|ChIP-seq|MYC, Protein_Binding|ChIP-seq|CEBPB, Protein_Binding|ChIP-seq|RAD21, Protein_Binding|ChIP-seq|USF2, Protein_Binding|ChIP-seq|TCF4, Protein_Binding|ChIP-seq|TBP, Protein_Binding|ChIP-seq|TAF1, Protein_Binding|ChIP-seq|ZBTB7A, Protein_Binding|ChIP-seq|CTCF…	4	C	A	---;CRN	intronic	TAPBP						0.24
chr6:33276770_AT	rs9277972	Single_Nucleotides|B3GALT4|eQTL	6	A	T	---;CRN	intronic	TAPBP						0.11
chr6:33281842_GT	rs146763267	Motifs|PWM|YY1, Motifs|Footprinting|YY1, Chromatin_Structure|FAIRE, Chromatin_Structure|DNase-seq, Protein_Binding|ChIP-seq|SPI1, Protein_Binding|ChIP-seq|SIN3A, Protein_Binding|ChIP-seq|EGR1, Protein_Binding|ChIP-seq|MYC, Protein_Binding|ChIP-seq|MAX, Protein_Binding|ChIP-seq|IRF1, Protein_Binding|ChIP-seq|NFKB1, Protein_Binding|ChIP-seq|STAT2, Protein_Binding|ChIP-seq|ELF1, Protein_Binding|ChIP…	2a	G	T	---;CRN	5' UTR	TAPBP					0.218822	0.21
chr6:33281843_AT	rs143306888	Motifs|PWM|YY1, Motifs|Footprinting|YY1, Chromatin_Structure|FAIRE, Chromatin_Structure|DNase-seq, Protein_Binding|ChIP-seq|SPI1, Protein_Binding|ChIP-seq|SIN3A, Protein_Binding|ChIP-seq|EGR1, Protein_Binding|ChIP-seq|MYC, Protein_Binding|ChIP-seq|MAX, Protein_Binding|ChIP-seq|IRF1, Protein_Binding|ChIP-seq|NFKB1, Protein_Binding|ChIP-seq|STAT2, Protein_Binding|ChIP-seq|ELF1, Protein_Binding|ChIP…	2a	A	T	---;CRN	5' UTR	TAPBP					0.218822	0.21
chr6:33282002_CT	rs138551513	Single_Nucleotides|TAPBP|eQTL, Chromatin_Structure|FAIRE, Chromatin_Structure|DNase-seq, Protein_Binding|ChIP-seq|EGR1, Protein_Binding|ChIP-seq|NFKB1, Protein_Binding|ChIP-seq|TBP, Protein_Binding|ChIP-seq|POLR2A, Protein_Binding|ChIP-seq|PRDM1, Protein_Binding|ChIP-seq|EBF1	1f	C	T	---;CRN	5' UTR	TAPBP						0.5
chr6:33282181_AG	rs140718993	Single_Nucleotides|TAPBP|eQTL, Chromatin_Structure|FAIRE, Chromatin_Structure|DNase-seq, Protein_Binding|ChIP-seq|NFKB1, Protein_Binding|ChIP-seq|POLR2A	1f	A	G	---;CRN	upstream;downstream	TAPBP;ZBTB22						0.5
chr21:40193488_GA	rs117862776	Chromatin_Structure|DNase-seq	5	G	A	---;CRN	intronic	ETS2						0.01
chr21:40195836_CG	rs1051476	Motifs|PWM|Zic3, Motifs|PWM|GLI1, Motifs|PWM|Zic2, Motifs|PWM|Zic1, Motifs|Footprinting|Zic3, Chromatin_Structure|DNase-seq, Protein_Binding|ChIP-seq|RFX3	2b	C	G	---;CRN	3' UTR	ETS2						0.3
chr21:40197438_TC	rs2836683	Chromatin_Structure|DNase-seq, Protein_Binding|ChIP-seq|POLR2A	4	T	C	---;CRN	downstream	ETS2						0.29
chr21:40198290_CG	rs2836688	No data	7	C	G	---;CRN	intergenic	ETS2(dist=1412),PSMG1(dist=349082)						0.3
chr21:40198878_GA	rs11701191	Motifs|PWM|SREBP1, Motifs|PWM|SREBP, Motifs|PWM|SP1	6	G	A	---;CRN	intergenic	ETS2(dist=2000),PSMG1(dist=348494)						0.3
chr21:40198970_AG	rs11088450	No data	7	A	G	---;CRN	intergenic	ETS2(dist=2092),PSMG1(dist=348402)						0.3
chr21:40200095_AG	rs13047489	No data	7	A	G	---;CRN	intergenic	ETS2(dist=3217),PSMG1(dist=347277)						0.79
chr21:40200475_GA		Motifs|PWM|Tcfe2a, Motifs|PWM|Brachyury	6	G	A	---;CRN	intergenic	ETS2(dist=3597),PSMG1(dist=346897)
chr21:40200814_CT		No data	7	C	T	---;CRN	intergenic	ETS2(dist=3936),PSMG1(dist=346558)
chr21:40201165_GA		Motifs|PWM|CEBPA	6	G	A	---;CRN	intergenic	ETS2(dist=4287),PSMG1(dist=346207)
chr17:41596374_AT		Motifs|PWM|TAL1	6	A	T	---;CRN	intronic	DHX8
chr17:41609470_GA	rs28608935	Chromatin_Structure|DNase-seq, Protein_Binding|ChIP-seq|FOSL2, Protein_Binding|ChIP-seq|EP300, Protein_Binding|ChIP-seq|FOS, Protein_Binding|ChIP-seq|JUND, Protein_Binding|ChIP-seq|FOSL1	4	G	A	---;CRN	intronic	ETV4						0.24
chr17:41596694_AG		Motifs|PWM|Bbx, Motifs|PWM|Oct-1	6	A	G	---;CRN	intronic	DHX8
chr17:41596770_GA		No data	7	G	A	---;CRN	intronic	DHX8
chr17:41614509_GA		No data	7	G	A	---;CRN	intronic	ETV4
chr17:41615556_TC	rs72833142	Motifs|PWM|Pitx2, Motifs|PWM|Ik-2	6	T	C	---;CRN	intronic	ETV4						0.23
chr17:41620650_TC	rs75131734	Chromatin_Structure|DNase-seq	5	T	C	---;CRN	intronic	ETV4						0.19
chr17:41620664_TA	rs77211181	Chromatin_Structure|DNase-seq	5	T	A	---;CRN	intronic	ETV4						0.2
chr17:41622740_GT	rs2271959	Chromatin_Structure|FAIRE, Chromatin_Structure|DNase-seq, Protein_Binding|ChIP-seq|HNF4A, Protein_Binding|ChIP-seq|HEY1, Protein_Binding|ChIP-seq|ELF1, Protein_Binding|ChIP-seq|POLR2A, Protein_Binding|ChIP-seq|CDX2	4	G	T	---;CRN	intronic	ETV4					0.236695	0.26
chr17:41623212_GA	rs79158595	Chromatin_Structure|FAIRE, Chromatin_Structure|DNase-seq, Protein_Binding|ChIP-seq|HNF4A, Protein_Binding|ChIP-seq|HEY1, Protein_Binding|ChIP-seq|E2F6, Protein_Binding|ChIP-seq|TBP, Protein_Binding|ChIP-seq|TAF1, Protein_Binding|ChIP-seq|CTCF, Protein_Binding|ChIP-seq|GABPA, Protein_Binding|ChIP-seq|MAX, Protein_Binding|ChIP-seq|SP1, Protein_Binding|ChIP-seq|YY1, Protein_Binding|ChIP-seq|POLR2A, …	4	G	A	---;CRN	intronic	ETV4						0.25
chr17:41627930_AC		Motifs|Footprinting|TGA1a, Motifs|PWM|HNF1, Motifs|Footprinting|, Protein_Binding|ChIP-seq|RUNX1	5	A	C	---;CRN	intergenic	ETV4(dist=4130),MEOX1(dist=89828)
chr17:41627967_CT		Protein_Binding|ChIP-seq|RUNX1	5	C	T	---;CRN	intergenic	ETV4(dist=4167),MEOX1(dist=89791)
chr17:41602858_TG	rs9907813	Chromatin_Structure|DNase-seq, Protein_Binding|ChIP-seq|CDX2	4	T	G	---;CRN	intergenic	DHX8(dist=1178),ETV4(dist=2353)						0.26
chr17:41602865_TC	rs9907819	Chromatin_Structure|DNase-seq, Protein_Binding|ChIP-seq|CDX2	4	T	C	---;CRN	intergenic	DHX8(dist=1185),ETV4(dist=2346)						0.24
chr17:41604455_CT	rs78475441	Motifs|PWM|CACCC-bindingfactor, Motifs|Footprinting|Ikaros, Motifs|PWM|SP1, Motifs|Footprinting|CACCC-bindingfactor, Motifs|PWM|SP4, Motifs|Footprinting|Sp1, Motifs|PWM|Ikaros, Motifs|PWM|Sp1, Protein_Binding|ChIP-seq|FOSL2, Protein_Binding|ChIP-seq|POLR2A	5	C	T	---;CRN	downstream	ETV4						0.1
chr11:128658642_AG	rs592491	Chromatin_Structure|DNase-seq	5	A	G	---;CRN	intronic	FLI1						0.21
chr11:128659998_TC	rs643037	Motifs|PWM|Zscan4, Chromatin_Structure|DNase-seq	5	T	C	---;CRN	intronic	FLI1						0.36
chr11:128564727_CA	rs11221437	Chromatin_Structure|FAIRE, Chromatin_Structure|DNase-seq, Protein_Binding|ChIP-seq|CREBBP, Protein_Binding|ChIP-seq|SUZ12	4	C	A	---;CRN	ncRNA_intronic	FLI1-AS1						0.37
chr11:128564794_AC	rs7930515	Chromatin_Structure|FAIRE, Chromatin_Structure|DNase-seq, Protein_Binding|ChIP-seq|CREBBP, Protein_Binding|ChIP-seq|SUZ12	4	A	C	---;CRN	ncRNA_intronic	FLI1-AS1						0.68
chr11:128662350_GA	rs475952	No data	7	G	A	---;CRN	intronic	FLI1						0.37
chr11:128663581_GT	rs61909389	No data	7	G	T	---;CRN	intronic	FLI1						0.13
chr11:128564996_TC	rs7945814	Chromatin_Structure|FAIRE, Chromatin_Structure|DNase-seq, Protein_Binding|ChIP-seq|CREBBP	4	T	C	---;CRN	ncRNA_intronic	FLI1-AS1						0.69
chr11:128667028_GA	rs3824899	No data	7	G	A	---;CRN	intronic	FLI1						0.13
chr11:128667948_GC	rs2268609	Motifs|PWM|Zfp410, Motifs|PWM|PPARG::RXRA, Chromatin_Structure|FAIRE	6	G	C	---;CRN	intronic	FLI1						0.15
chr11:128668000_AG	rs2268610	No data	7	A	G	---;CRN	intronic	FLI1						0.15
chr11:128668092_TC	rs2268611	Motifs|PWM|PPARG	6	T	C	---;CRN	intronic	FLI1						0.11
chr11:128670190_AT	rs2284789	Chromatin_Structure|DNase-seq	5	A	T	---;CRN	intronic	FLI1						0.15
chr11:128674881_CT	rs7126946	Motifs|PWM|Evi-1	6	C	T	---;CRN	intronic	FLI1						0.15
chr11:128675657_TG	rs631297	Chromatin_Structure|DNase-seq	5	T	G	---;CRN	intronic	FLI1						0.23
chr11:128678225_AC	rs598657	Motifs|PWM|BCL6	6	A	C	---;CRN	intronic	FLI1						0.12
chr11:128685317_CT	rs549809	Chromatin_Structure|DNase-seq, Protein_Binding|ChIP-seq|SPI1, Protein_Binding|ChIP-seq|SIX5, Protein_Binding|ChIP-seq|E2F4	4	C	T	---;CRN	intergenic	FLI1(dist=2155),KCNJ1(dist=22598)						0.23
chr11:128686134_GT	rs600094	Chromatin_Structure|DNase-seq	5	G	T	---;CRN	intergenic	FLI1(dist=2972),KCNJ1(dist=21781)						0.23
chr11:128581995_AG		Motifs|PWM|Cphx, Chromatin_Structure|DNase-seq	5	A	G	---;CRN	intronic	FLI1
chr11:128582478_GA	rs185254523	No data	7	G	A	---;CRN	intronic	FLI1						0.0005
chr11:128586262_GC	rs668248	Motifs|Footprinting|CAC-bindingprotein, Motifs|PWM|CAC-bindingprotein, Motifs|Footprinting|SP1, Motifs|PWM|SP1, Motifs|PWM|Zfp740, Motifs|PWM|RREB1, Motifs|Footprinting|UF1H3BETA, Motifs|Footprinting|RREB1, Motifs|Footprinting|Pax-4, Motifs|PWM|Zfp281, Motifs|PWM|SP4, Motifs|PWM|Pax-4, Motifs|Footprinting|Sp1, Motifs|Footprinting|ZNF219, Motifs|PWM|UF1H3BETA, Motifs|PWM|ZNF219, Motifs|PWM|Sp1, Ch…	5	G	C	---;CRN	intronic	FLI1			385;Name=lod=49			0.51
chr11:128589502_GA	rs77765006	Chromatin_Structure|FAIRE, Chromatin_Structure|DNase-seq, Protein_Binding|ChIP-seq|ELF1	4	G	A	---;CRN	intronic	FLI1						0.08
chr11:128596271_GA	rs75693468	Chromatin_Structure|FAIRE, Chromatin_Structure|DNase-seq	5	G	A	---;CRN	intronic	FLI1						0.17
chr11:128609505_GC	rs2510121	Motifs|PWM|KROX, Protein_Binding|ChIP-seq|CREBBP	5	G	C	---;CRN	intronic	FLI1						0.22
chr11:128611283_GA	rs598151	No data	7	G	A	---;CRN	intronic	FLI1						0.85
chr11:128613108_CT		Protein_Binding|ChIP-seq|IKZF1	5	C	T	---;CRN	intronic	FLI1
chr11:128618943_CT	rs75493226	No data	7	C	T	---;CRN	intronic	FLI1						0.03
chr11:128619314_CT	rs11824014	Motifs|PWM|AP-2	6	C	T	---;CRN	intronic	FLI1						0.11
chr11:128626243_CT	rs144199232	Motifs|PWM|EBF1, Motifs|PWM|Zic3, Motifs|PWM|Zic2, Motifs|PWM|p300, Chromatin_Structure|FAIRE, Chromatin_Structure|DNase-seq	5	C	T	---;CRN	intronic	FLI1						0.01
chr11:128626786_GA	rs4466854	No data	7	G	A	---;CRN	intronic	FLI1						0.11
chr11:128627726_TA	rs75901261	Motifs|Footprinting|CAC-bindingprotein, Motifs|PWM|CAC-bindingprotein, Motifs|PWM|Ascl2, Motifs|Footprinting|Pax-4, Motifs|PWM|Pax-4, Chromatin_Structure|FAIRE, Chromatin_Structure|DNase-seq, Protein_Binding|ChIP-seq|IKZF1, Protein_Binding|ChIP-seq|CTCF	2b	T	A	---;CRN	intronic	FLI1						0.11
chr11:128628606_GT	rs17137775	Chromatin_Structure|FAIRE, Chromatin_Structure|DNase-seq	5	G	T	---;CRN	intronic	FLI1						0.1
chr11:128632623_CT		No data	7	C	T	---;CRN	intronic	FLI1
chr11:128637413_TC	rs490698	Chromatin_Structure|DNase-seq	5	T	C	---;CRN	intronic	FLI1						0.37
chr11:128644407_CT	rs603021	Chromatin_Structure|DNase-seq	5	C	T	---;CRN	intronic	FLI1						0.39
chr11:128563037_GC	rs4526784	Chromatin_Structure|FAIRE, Chromatin_Structure|DNase-seq, Protein_Binding|ChIP-seq|EBF1, Protein_Binding|ChIP-seq|POLR2A, Protein_Binding|ChIP-seq|SUZ12	4	G	C	---;CRN	ncRNA_exonic	FLI1-AS1						0.31
chr11:128644782_GA	rs688019	Chromatin_Structure|FAIRE, Chromatin_Structure|DNase-seq	5	G	A	---;CRN	intronic	FLI1						0.38
chr11:128646186_CA	rs10893917	Motifs|PWM|RREB-1, Motifs|Footprinting|PPARalpha:RXRalpha, Motifs|Footprinting|RREB-1, Motifs|PWM|Zfp281, Motifs|PWM|Egr, Motifs|Footprinting|ZNF219, Motifs|PWM|Zfp740, Motifs|PWM|RREB1, Motifs|PWM|UF1H3BETA, Motifs|PWM|ZNF219, Motifs|PWM|PPARalpha:RXRalpha, Motifs|PWM|Sp1, Motifs|Footprinting|RREB1, Chromatin_Structure|FAIRE, Chromatin_Structure|DNase-seq, Protein_Binding|ChIP-seq|NFKB1, Protein…	2b	C	A	---;CRN	intronic	FLI1						0.22
chr11:128563392_CT	rs12420823	Chromatin_Structure|FAIRE, Chromatin_Structure|DNase-seq, Protein_Binding|ChIP-seq|JUN, Protein_Binding|ChIP-seq|SMARCA4, Protein_Binding|ChIP-seq|CREBBP, Protein_Binding|ChIP-seq|CTCF	4	C	T	---;CRN	ncRNA_intronic	FLI1-AS1						0.39
chr11:128563413_CA	rs12420835	Motifs|PWM|RREB-1, Motifs|Footprinting|RREB-1, Motifs|PWM|RREB1, Motifs|PWM|UF1H3BETA, Motifs|Footprinting|UF1H3BETA, Motifs|Footprinting|RREB1, Chromatin_Structure|FAIRE, Chromatin_Structure|DNase-seq, Protein_Binding|ChIP-seq|JUN, Protein_Binding|ChIP-seq|SMARCA4, Protein_Binding|ChIP-seq|CREBBP, Protein_Binding|ChIP-seq|CTCF	2b	C	A	---;CRN	ncRNA_intronic	FLI1-AS1						0.36
chr11:128650422_GA	rs591706	No data	7	G	A	---;CRN	intronic	FLI1						0.39
chr11:128651219_AG	rs2246290	No data	7	A	G	---;CRN	intronic	FLI1						0.21
chr11:128651528_AG	rs2847376	No data	7	A	G	---;CRN	intronic	FLI1						0.14
chr11:128652627_AC	rs7947404	Motifs|PWM|MEF-2	6	A	C	---;CRN	intronic	FLI1						0.2
chr1:78401207_TC	rs17101082	No data	7	T	C	---;CRN	intronic	NEXN						0.09
chr1:78402944_GA	rs1749911	Motifs|PWM|C/EBPbeta, Protein_Binding|ChIP-seq|POLR2A	5	G	A	---;CRN	intronic	NEXN						0.79
chr1:78408536_CG	rs3767028	Motifs|PWM|Hoxd8, Motifs|PWM|Dbx1, Motifs|PWM|Tlx2, Chromatin_Structure|DNase-seq	5	C	G	---;CRN	3' UTR	NEXN					0.088961	0.11
chr1:78416669_AG	rs3767027	Motifs|PWM|RSRFC4, Motifs|PWM|MEF-2, Motifs|PWM|FOXO3A, Motifs|Footprinting|RSRFC4, Motifs|Footprinting|MEF2A, Motifs|Footprinting|TBP, Motifs|PWM|TBP, Motifs|PWM|Sox13, Motifs|PWM|MEF2A, Motifs|Footprinting|MEF-2, Chromatin_Structure|FAIRE, Chromatin_Structure|DNase-seq, Protein_Binding|ChIP-seq|MEF2A	2a	A	G	---;CRN	intronic	FUBP1						0.04
chr1:78418776_GA	rs11807240	Chromatin_Structure|DNase-seq	5	G	A	---;CRN	intronic	FUBP1						0.11
chr1:78393774_CA		Motifs|PWM|ARP-1(COUP-TF2), Chromatin_Structure|FAIRE, Chromatin_Structure|DNase-seq	5	C	A	---;CRN	intronic	NEXN
chr1:78393823_GA		No data	7	G	A	---;CRN	intronic	NEXN
chr1:78424933_AG	rs3767026	No data	7	A	G	---;CRN	intronic	FUBP1						0.07
chr1:78394629_GT	rs115064284	Chromatin_Structure|FAIRE, Protein_Binding|ChIP-seq|RFX3	5	G	T	---;CRN	intronic	NEXN						0.07
chr1:78436504_AG		No data	7	A	G	---;CRN	intronic	FUBP1
chr1:78436526_CT		No data	7	C	T	---;CRN	intronic	FUBP1
chr1:78441465_GC	rs4949828	Motifs|PWM|Bapx1, Motifs|PWM|Zscan4	6	G	C	---;CRN	intronic	FUBP1						0.11
chr1:78443488_AG	rs72685368	Motifs|PWM|MEF-2, Motifs|PWM|Cdx-2	6	A	G	---;CRN	intronic	FUBP1						0.2
chr1:78443499_AC	rs76576474	Motifs|PWM|Irx6, Motifs|PWM|Irx2, Motifs|PWM|Irx5	6	A	C	---;CRN	intronic	FUBP1						0.06
chr1:78445468_TC	rs17101109	Chromatin_Structure|FAIRE, Chromatin_Structure|DNase-seq, Protein_Binding|ChIP-seq|CREBBP, Protein_Binding|ChIP-seq|E2F1	4	T	C	---;CRN	upstream	FUBP1						0.06
chr1:78448600_CA		Motifs|PWM|AREB6, Motifs|PWM|MZF1, Motifs|Footprinting|MZF1	6	C	A	---;CRN	intergenic	FUBP1(dist=3823),DNAJB4(dist=22036)
chr1:78448923_GT		No data	7	G	T	---;CRN	intergenic	FUBP1(dist=4146),DNAJB4(dist=21713)
chr1:78448972_AG		No data	7	A	G	---;CRN	intergenic	FUBP1(dist=4195),DNAJB4(dist=21664)
chr1:78448993_CT		No data	7	C	T	---;CRN	intergenic	FUBP1(dist=4216),DNAJB4(dist=21643)
chr1:78449074_AT		Motifs|PWM|Dmbx1, Motifs|PWM|Pitx1, Chromatin_Structure|DNase-seq	5	A	T	---;CRN	intergenic	FUBP1(dist=4297),DNAJB4(dist=21562)
chr1:78449145_CT		Motifs|PWM|RBP-Jkappa, Chromatin_Structure|DNase-seq	5	C	T	---;CRN	intergenic	FUBP1(dist=4368),DNAJB4(dist=21491)
chr1:78449381_AG	rs77329083	No data	7	A	G	---;CRN	intergenic	FUBP1(dist=4604),DNAJB4(dist=21255)
chr1:78449509_GT		Chromatin_Structure|DNase-seq	5	G	T	---;CRN	intergenic	FUBP1(dist=4732),DNAJB4(dist=21127)
chr1:78449775_AG		Chromatin_Structure|DNase-seq	5	A	G	---;CRN	intergenic	FUBP1(dist=4998),DNAJB4(dist=20861)
chr1:78399615_TG		No data	7	T	G	---;CRN	intronic	NEXN
chr1:78399992_GA	rs4341404	No data	7	G	A	---;CRN	intronic	NEXN						0.71
chr15:59931692_AC		No data	7	A	C	---;CRN	intronic	GTF2A2
chr15:59932373_TC	rs8035506	No data	7	T	C	---;CRN	intronic	GTF2A2						0.47
chr15:59922264_GA	rs7166637	Chromatin_Structure|DNase-seq	5	G	A	---;CRN	intergenic	GCNT3(dist=10054),GTF2A2(dist=7997)						0.98
chr15:59934012_TC	rs12902774	No data	7	T	C	---;CRN	intronic	GTF2A2						0.47
chr15:59936383_CT	rs12708458	No data	7	C	T	---;CRN	intronic	GTF2A2						0.36
chr15:59939375_AT		Chromatin_Structure|FAIRE, Protein_Binding|ChIP-seq|FOXA2	5	A	T	---;CRN	intronic	GTF2A2
chr15:59939591_CA	rs28422085	Motifs|PWM|Dlx3, Protein_Binding|ChIP-seq|FOXA2	5	C	A	---;CRN	intronic	GTF2A2						0.1
chr15:59940334_GA	rs12906395	No data	7	G	A	---;CRN	intronic	GTF2A2						0.39
chr15:59923002_TC		Chromatin_Structure|DNase-seq	5	T	C	---;CRN	intergenic	GCNT3(dist=10792),GTF2A2(dist=7259)
chr15:59943367_AG	rs12441240	Motifs|PWM|Foxd3, Motifs|PWM|Nkx3-1, Motifs|PWM|FOXP1, Motifs|PWM|Srf, Motifs|PWM|FOXD3, Chromatin_Structure|DNase-seq	5	A	G	---;CRN	intronic	GTF2A2						0.58
chr15:59945519_CG	rs28642859	No data	7	C	G	---;CRN	intronic	GTF2A2						0.11
chr15:59946761_TC	rs10152509	No data	7	T	C	---;CRN	intronic	GTF2A2						0.46
chr15:59946923_TA	rs12050786	Chromatin_Structure|DNase-seq	5	T	A	---;CRN	intronic	GTF2A2			243;Name=lod=13			0.13
chr15:59949420_AC	rs7162788	Chromatin_Structure|FAIRE, Chromatin_Structure|DNase-seq, Protein_Binding|ChIP-seq|SMARCB1	4	A	C	---;CRN	intronic	GTF2A2						0.96
chr15:59949433_CT	rs7162964	Chromatin_Structure|FAIRE, Chromatin_Structure|DNase-seq, Protein_Binding|ChIP-seq|SMARCB1, Protein_Binding|ChIP-seq|CDX2	4	C	T	---;CRN	intronic	GTF2A2						0.66
chr15:59949625_TG	rs7164756	Motifs|PWM|NRSE, Motifs|Footprinting|NRSE, Chromatin_Structure|FAIRE, Chromatin_Structure|DNase-seq, Protein_Binding|ChIP-seq|SPI1, Protein_Binding|ChIP-seq|SIN3A, Protein_Binding|ChIP-seq|HMGN3, Protein_Binding|ChIP-seq|HEY1, Protein_Binding|ChIP-seq|EGR1, Protein_Binding|ChIP-seq|GABPA, Protein_Binding|ChIP-seq|TFAP2A, Protein_Binding|ChIP-seq|TFAP2C, Protein_Binding|ChIP-seq|POU2F2, Protein_Bi…	2b	T	G	---;CRN	5' UTR	GTF2A2			289;Name=lod=20			0.58
chr15:59950844_AG		No data	7	A	G	---;CRN	intergenic	GTF2A2(dist=1107),BNIP2(dist=4218)
chr15:59950863_GA	rs147143545	Motifs|PWM|Bhlhb2	6	G	A	---;CRN	intergenic	GTF2A2(dist=1126),BNIP2(dist=4199)						0.0018
chr15:59951573_AG	rs7882	Chromatin_Structure|FAIRE, Chromatin_Structure|DNase-seq, Protein_Binding|ChIP-exo|CTCF	4	A	G	---;CRN	intergenic	GTF2A2(dist=1836),BNIP2(dist=3489)						0.46
chr15:59953806_AG	rs17236734	Motifs|PWM|Oct-4(POU5F1)	6	A	G	---;CRN	intergenic	GTF2A2(dist=4069),BNIP2(dist=1256)						0.1
chr15:59953949_AG	rs6151591	Motifs|PWM|DMRT2, Motifs|PWM|Tst-1, Chromatin_Structure|FAIRE	6	A	G	---;CRN	intergenic	GTF2A2(dist=4212),BNIP2(dist=1113)						0.11
chr15:59953965_AG	rs6151590	Motifs|PWM|HNF3beta, Chromatin_Structure|FAIRE	6	A	G	---;CRN	intergenic	GTF2A2(dist=4228),BNIP2(dist=1097)						0.58
chr15:59928764_GT		No data	7	G	T	---;CRN	intergenic	GCNT3(dist=16554),GTF2A2(dist=1497)
chr15:59928881_AG		Motifs|PWM|Hoxd10, Motifs|PWM|Hoxa10, Motifs|PWM|Cdx-2	6	A	G	---;CRN	intergenic	GCNT3(dist=16671),GTF2A2(dist=1380)
chr15:59930350_GC	rs1129616	No data	7	G	C	---;CRN	3' UTR	GTF2A2						0.28
chr15:59930865_AT	rs8027421	Motifs|PWM|HMGIY	6	A	T	---;CRN	3' UTR	GTF2A2						0.1
chr7:139347472_AT	rs9770197	No data	7	A	T	---;CRN	intronic	HIPK2						0.46
chr7:139347568_CT		No data	7	C	T	---;CRN	intronic	HIPK2
chr7:139349975_AG	rs10272340	No data	7	A	G	---;CRN	intronic	HIPK2						0.46
chr7:139258451_TC	rs2240640	No data	7	T	C	---;CRN	intronic	HIPK2						0.05
chr7:139359531_GA	rs10262189	No data	7	G	A	---;CRN	intronic	HIPK2						0.45
chr7:139359610_TC	rs12673705	Motifs|PWM|SRF	6	T	C	---;CRN	intronic	HIPK2						0.34
chr7:139359658_GA	rs10262338	No data	7	G	A	---;CRN	intronic	HIPK2						0.43
chr7:139360240_AG	rs9690418	Chromatin_Structure|DNase-seq, Protein_Binding|ChIP-seq|TCF4, Protein_Binding|ChIP-seq|YY1	4	A	G	---;CRN	intronic	HIPK2						0.44
chr7:139362188_TA		No data	7	T	A	---;CRN	intronic	HIPK2
chr7:139362431_TC		No data	7	T	C	---;CRN	intronic	HIPK2
chr7:139362450_CT		Motifs|PWM|znf143, Motifs|PWM|Elf-1	6	C	T	---;CRN	intronic	HIPK2
chr7:139362579_AC		Motifs|PWM|Sox13	6	A	C	---;CRN	intronic	HIPK2
chr7:139362708_GA		Motifs|PWM|Oct-1	6	G	A	---;CRN	intronic	HIPK2
chr7:139363242_CT		No data	7	C	T	---;CRN	intronic	HIPK2
chr7:139363512_TC		Motifs|PWM|YY1	6	T	C	---;CRN	intronic	HIPK2
chr7:139363521_TG		Motifs|PWM|Foxa2	6	T	G	---;CRN	intronic	HIPK2
chr7:139363861_GA		Motifs|PWM|PU.1	6	G	A	---;CRN	intronic	HIPK2
chr7:139363883_CT		No data	7	C	T	---;CRN	intronic	HIPK2
chr7:139363893_TC		Motifs|PWM|HOXA13	6	T	C	---;CRN	intronic	HIPK2
chr7:139369033_TC	rs12707451	No data	7	T	C	---;CRN	intronic	HIPK2						0.3
chr7:139369797_TG		Motifs|PWM|ELF5, Motifs|PWM|Elf3	6	T	G	---;CRN	intronic	HIPK2
chr7:139369879_GA		No data	7	G	A	---;CRN	intronic	HIPK2			309;Name=lod=24
chr7:139370416_GA		Chromatin_Structure|DNase-seq	5	G	A	---;CRN	intronic	HIPK2
chr7:139370489_CA		Chromatin_Structure|DNase-seq	5	C	A	---;CRN	intronic	HIPK2
chr7:139370515_TC		Motifs|PWM|Sox30, Motifs|PWM|Hbp1	6	T	C	---;CRN	intronic	HIPK2
chr7:139370658_TC	rs9720053	No data	7	T	C	---;CRN	intronic	HIPK2						0.63
chr7:139370747_GT		Chromatin_Structure|DNase-seq	5	G	T	---;CRN	intronic	HIPK2
chr7:139371010_CA		No data	7	C	A	---;CRN	intronic	HIPK2
chr7:139371112_TC		No data	7	T	C	---;CRN	intronic	HIPK2
chr7:139371126_TC	rs114439111	Motifs|PWM|Foxa2, Motifs|PWM|Sox4, Motifs|PWM|Sox11	6	T	C	---;CRN	intronic	HIPK2						0.11
chr7:139371432_AG		No data	7	A	G	---;CRN	intronic	HIPK2
chr7:139371479_CT		No data	7	C	T	---;CRN	intronic	HIPK2
chr7:139371499_CT		Motifs|PWM|RBP-Jkappa	6	C	T	---;CRN	intronic	HIPK2
chr7:139371500_GA		Motifs|PWM|RBP-Jkappa	6	G	A	---;CRN	intronic	HIPK2
chr7:139372966_TC	rs9690295	Chromatin_Structure|FAIRE, Chromatin_Structure|DNase-seq, Protein_Binding|ChIP-seq|JUN, Protein_Binding|ChIP-seq|MYC, Protein_Binding|ChIP-seq|MAX, Protein_Binding|ChIP-seq|JUNB, Protein_Binding|ChIP-seq|USF1, Protein_Binding|ChIP-seq|FOS, Protein_Binding|ChIP-seq|JUND, Protein_Binding|ChIP-seq|POLR2A, Protein_Binding|ChIP-seq|FOSL1	4	T	C	---;CRN	intronic	HIPK2						0.26
chr7:139373799_TC	rs9692061	Motifs|PWM|Myb, Motifs|PWM|Mybl1	6	T	C	---;CRN	intronic	HIPK2						0.28
chr7:139424544_CT		Motifs|PWM|GR	6	C	T	---;CRN	intronic	HIPK2
chr7:139272455_CT		No data	7	C	T	---;CRN	intronic	HIPK2
chr7:139296535_TC		No data	7	T	C	---;CRN	intronic	HIPK2
chr7:139323869_GA	rs115620144	Motifs|PWM|SPI-B, Motifs|PWM|PU1	6	G	A	---;CRN	intronic	HIPK2						0.03
chr7:139333972_TC	rs1464797	Chromatin_Structure|FAIRE, Chromatin_Structure|DNase-seq, Protein_Binding|ChIP-seq|POU2F2, Protein_Binding|ChIP-seq|ELF1, Protein_Binding|ChIP-seq|NR3C1, Protein_Binding|ChIP-seq|BCL3, Protein_Binding|ChIP-seq|BATF, Protein_Binding|ChIP-seq|TAF1, Protein_Binding|ChIP-seq|ZEB1, Protein_Binding|ChIP-seq|EBF1, Protein_Binding|ChIP-seq|SPI1, Protein_Binding|ChIP-seq|NFKB1, Protein_Binding|ChIP-seq|BC…	4	T	C	---;CRN	intronic	HIPK2						0.09
chr7:139341863_AC		No data	7	A	C	---;CRN	intronic	HIPK2
chr6:34207174_CT		Motifs|PWM|AP-1, Motifs|PWM|Bach1, Motifs|PWM|Jundm2, Motifs|PWM|Bach2, Chromatin_Structure|FAIRE, Chromatin_Structure|DNase-seq, Protein_Binding|ChIP-seq|GTF3C2, Protein_Binding|ChIP-seq|JUNB, Protein_Binding|ChIP-seq|FOS, Protein_Binding|ChIP-seq|JUND, Protein_Binding|ChIP-seq|FOSL1	2c	C	T	---;CRN	intronic	HMGA1
chr6:34209281_TA	rs4713761	Chromatin_Structure|DNase-seq, Protein_Binding|ChIP-seq|POLR2A	4	T	A	---;CRN	intronic	HMGA1						0.09
chr6:34212743_AG	rs2780219	Motifs|Footprinting|SP1, Motifs|PWM|Sp4, Motifs|PWM|SP1, Motifs|PWM|KROX, Motifs|Footprinting|KROX, Motifs|PWM|ZNF219, Motifs|PWM|Sp1, Chromatin_Structure|DNase-seq, Protein_Binding|ChIP-seq|POLR2A	2b	A	G	---;CRN	3' UTR	HMGA1				0.97		0.97
chr6:34213868_AG	rs1150782	Protein_Binding|ChIP-seq|BCL3, Protein_Binding|ChIP-seq|POLR2A	5	A	G	---;CRN	3' UTR	HMGA1				0.97		0.98
chr6:34215221_GA	rs928482	Motifs|PWM|RREB1, Motifs|Footprinting|RREB1	6	G	A	---;CRN	intronic	C6orf1					0.128574	0.17
chr6:34215228_GA	rs1150780	Motifs|PWM|RREB1, Motifs|Footprinting|RREB1	6	G	A	---;CRN	intronic	C6orf1					0.169008	0.18
chr6:34217015_CT	rs1150778	Chromatin_Structure|FAIRE, Chromatin_Structure|DNase-seq, Protein_Binding|ChIP-seq|GATA1, Protein_Binding|ChIP-seq|HNF4A, Protein_Binding|ChIP-seq|NFYA, Protein_Binding|ChIP-seq|HMGN3, Protein_Binding|ChIP-seq|HEY1, Protein_Binding|ChIP-seq|EGR1, Protein_Binding|ChIP-seq|RAD21, Protein_Binding|ChIP-seq|ELF1, Protein_Binding|ChIP-seq|SMC3, Protein_Binding|ChIP-seq|SP2, Protein_Binding|ChIP-seq|RFX…	4	C	T	---;CRN	upstream	C6orf1						0.97
chr6:34217181_CA	rs1150777	Chromatin_Structure|FAIRE, Chromatin_Structure|DNase-seq, Protein_Binding|ChIP-seq|GATA1, Protein_Binding|ChIP-seq|HEY1, Protein_Binding|ChIP-seq|ETS1, Protein_Binding|ChIP-seq|TAF1, Protein_Binding|ChIP-seq|ZBTB7A, Protein_Binding|ChIP-seq|GABPA, Protein_Binding|ChIP-seq|POLR2A, Protein_Binding|ChIP-seq|E2F1	4	C	A	---;CRN	upstream	C6orf1						0.72
chr6:34217626_TC	rs923944	Motifs|PWM|E2A, Motifs|Footprinting|MyoD, Motifs|PWM|CDP, Motifs|PWM|MyoD	6	T	C	---;CRN	upstream	C6orf1						0.98
chr6:34218575_AC	rs59412811	Motifs|PWM|IRF-1, Motifs|Footprinting|	6	A	C	---;CRN	intergenic	C6orf1(dist=1671),NUDT3(dist=36398)						0.19
chr6:34204285_GA	rs6937622	Motifs|PWM|SP1:SP3, Motifs|Footprinting|SP1, Motifs|PWM|WT1, Motifs|PWM|MAZR, Motifs|PWM|CACCC-bindingfactor, Motifs|Footprinting|WT1, Motifs|PWM|Zic3, Motifs|PWM|Zic2, Motifs|PWM|SP1, Motifs|Footprinting|MAZR, Motifs|Footprinting|ZNF219, Motifs|Footprinting|CACCC-bindingfactor, Motifs|PWM|Zic1, Motifs|PWM|Zfp740, Motifs|PWM|ZNF219, Chromatin_Structure|DNase-seq, Protein_Binding|ChIP-seq|HEY1, Pr…	2b	G	A	---;CRN	upstream	HMGA1						0.67
chr11:71809500_CT	rs510925	No data	7	C	T	---;CRN	intronic	LAMTOR1,LRTOMT					0.071814	0.15
chr11:71809635_CT	rs595062	Protein_Binding|ChIP-seq|IKZF1	5	C	T	---;CRN	intronic	LAMTOR1,LRTOMT						0.11
chr11:71811643_GA	rs2508856	Chromatin_Structure|DNase-seq, Protein_Binding|ChIP-seq|GATA1, Protein_Binding|ChIP-seq|SMARCA4, Protein_Binding|ChIP-seq|ZBTB7A, Protein_Binding|ChIP-seq|TAL1, Protein_Binding|ChIP-seq|SPI1, Protein_Binding|ChIP-seq|GABPA, Protein_Binding|ChIP-seq|JUND, Protein_Binding|ChIP-seq|POLR2A, Protein_Binding|ChIP-seq|FOSL1, Protein_Binding|ChIP-seq|MAFK	4	G	A	---;CRN	intronic	LAMTOR1,LRTOMT						0.11
chr11:71812592_GA	rs10898820	Motifs|PWM|SMAD, Chromatin_Structure|DNase-seq	5	G	A	---;CRN	intronic	LAMTOR1,LRTOMT						0.3
chr11:71815585_TC	rs79889241	No data	7	T	C	---;CRN	intronic	LRTOMT						0.1
chr11:71805869_TG		Chromatin_Structure|FAIRE, Protein_Binding|ChIP-seq|IKZF1	5	T	G	---;CRN	intronic	LRTOMT
chr11:71807717_GA	rs624363	Motifs|Footprinting|NR2F1, Motifs|Footprinting|, Motifs|Footprinting|COUP-TF	6	G	A	---;CRN	3' UTR	LRTOMT						0.07
chr11:71808056_TC	rs17884883	No data	7	T	C	---;CRN	intronic	LRTOMT						0.47
chr12:69202580_TG	rs2279744	Chromatin_Structure|FAIRE, Chromatin_Structure|DNase-seq, Protein_Binding|ChIP-seq|HNF4A, Protein_Binding|ChIP-seq|JUN, Protein_Binding|ChIP-seq|TCF4, Protein_Binding|ChIP-seq|E2F6, Protein_Binding|ChIP-seq|SMARCB1, Protein_Binding|ChIP-seq|CREBBP, Protein_Binding|ChIP-seq|ETS1, Protein_Binding|ChIP-seq|TBP, Protein_Binding|ChIP-seq|TAF1, Protein_Binding|ChIP-seq|ZBTB7A, Protein_Binding|ChIP-seq|…	4	T	G	---;CRN	intronic	MDM2						0.37
chr12:69204053_TG		Motifs|PWM|C/EBPbeta, Motifs|PWM|AhR, Protein_Binding|ChIP-seq|POLR2A	5	T	G	---;CRN	intronic	MDM2
chr12:69206479_AG	rs1663577	Motifs|PWM|HSF1, Chromatin_Structure|DNase-seq	5	A	G	---;CRN	intronic	MDM2						0.3
chr12:69211456_CT	rs2701092	Motifs|PWM|MyoD, Motifs|PWM|E12	6	C	T	---;CRN	intronic	MDM2						0.39
chr12:69211527_GC		No data	7	G	C	---;CRN	intronic	MDM2
chr12:69214894_TC	rs1211616	Motifs|PWM|Hdx, Protein_Binding|ChIP-seq|IKZF1	5	T	C	---;CRN	intronic	MDM2						0.87
chr12:69194834_GT	rs3879293	No data	7	G	T	---;CRN	intergenic	SLC35E3(dist=34981),MDM2(dist=7137)						0.26
chr12:69220636_CT	rs3730590	No data	7	C	T	---;CRN	intronic	MDM2						0.27
chr12:69195752_GA	rs11177378	Chromatin_Structure|DNase-seq	5	G	A	---;CRN	intergenic	SLC35E3(dist=35899),MDM2(dist=6219)						0.26
chr12:69231980_GA	rs3730646	Chromatin_Structure|DNase-seq	5	G	A	---;CRN	intronic	MDM2			243;Name=lod=13			0.27
chr12:69235492_GT		No data	7	G	T	---;CRN	3' UTR	MDM2				0.93
chr12:69237323_CT		Motifs|PWM|FOXP1	6	C	T	---;CRN	3' UTR	MDM2				0.95
chr12:69196733_CT		No data	7	C	T	---;CRN	intergenic	SLC35E3(dist=36880),MDM2(dist=5238)			514;Name=lod=164
chr12:69198112_GA	rs2088578	Chromatin_Structure|DNase-seq, Protein_Binding|ChIP-seq|HNF4A, Protein_Binding|ChIP-seq|ESR1	4	G	A	---;CRN	intergenic	SLC35E3(dist=38259),MDM2(dist=3859)						0.51
chr5:174152100_GA	rs2048152	Motifs|PWM|SP1:SP3, Motifs|PWM|SP4, Motifs|PWM|Sp4, Motifs|Footprinting|Sp1, Motifs|Footprinting|ZNF219, Motifs|Footprinting|SP1:SP3, Motifs|Footprinting|SP4, Motifs|PWM|ZNF219, Motifs|PWM|Sp1, Chromatin_Structure|DNase-seq, Protein_Binding|ChIP-seq|CTBP2, Protein_Binding|ChIP-seq|SUZ12, Protein_Binding|ChIP-seq|E2F1	2b	G	A	---;CRN	intronic	MSX2						0.81
chr5:174152615_CT	rs113275815	Chromatin_Structure|DNase-seq	5	C	T	---;CRN	intronic	MSX2
chr5:174154986_TC	rs12522983	Motifs|PWM|Sox17, Motifs|PWM|Sox4, Motifs|PWM|Sox8, Motifs|PWM|Sox30, Motifs|PWM|Sox7, Motifs|PWM|Nkx6-1, Motifs|PWM|Dbx2, Motifs|PWM|Sox15, Motifs|PWM|Nkx6-3, Motifs|PWM|Dbx1, Motifs|PWM|Tlx2, Motifs|PWM|Sox11, Chromatin_Structure|DNase-seq	5	T	C	---;CRN	intronic	MSX2			500;Name=lod=143			0.04
chr5:174156371_GA		Chromatin_Structure|FAIRE, Chromatin_Structure|DNase-seq	5	G	A	---;CRN	exonic	MSX2	nonsynonymous SNV	MSX2:NM_002449:exon2:c.G589A:p.A197T	547;Name=lod=223	0.93
chr5:174160214_AG	rs140412718	Chromatin_Structure|DNase-seq, Protein_Binding|ChIP-seq|CTBP2	4	A	G	---;CRN	intergenic	MSX2(dist=2312),MIR4634(dist=18523)						0.0041
chr5:174162856_CT	rs13436818	Motifs|PWM|VDR, Motifs|PWM|PPAR=HNF-4=COUP=RAR, Motifs|Footprinting|PPAR=HNF-4=COUP=RAR, Motifs|Footprinting|PPARdirectrepeat1, Motifs|PWM|VDR=CAR=PXR, Motifs|Footprinting|Sp1, Motifs|PWM|PPARdirectrepeat1, Motifs|PWM|PPARG::RXRA, Motifs|Footprinting|VDR, Motifs|Footprinting|PPARG::RXRA, Motifs|Footprinting|VDR=CAR=PXR, Motifs|PWM|Sp1, Chromatin_Structure|DNase-seq, Protein_Binding|ChIP-seq|CDX2	2b	C	T	---;CRN	intergenic	MSX2(dist=4954),MIR4634(dist=15881)						0.53
chr5:174145260_TC	rs1567202	Chromatin_Structure|DNase-seq, Protein_Binding|ChIP-seq|ZNF263	4	T	C	---;CRN	intergenic	HMP19(dist=609078),MSX2(dist=6315)						0.61
chr5:174148498_TG	rs1567204	Chromatin_Structure|DNase-seq, Protein_Binding|ChIP-seq|ZNF263	4	T	G	---;CRN	intergenic	HMP19(dist=612316),MSX2(dist=3077)						1
chr5:174150696_CA	rs7447819	Motifs|Footprinting|CAC-bindingprotein, Motifs|PWM|CAC-bindingprotein, Motifs|Footprinting|SP1, Motifs|Footprinting|PPARalpha:RXRalpha, Motifs|Footprinting|Egr, Motifs|PWM|Zfp281, Motifs|PWM|SP4, Motifs|PWM|SP1, Motifs|Footprinting|Sp1, Motifs|Footprinting|ZNF219, Motifs|PWM|Egr, Motifs|Footprinting|SP4, Motifs|PWM|Zfp740, Motifs|PWM|ZNF219, Motifs|PWM|Sp1, Motifs|PWM|PPARalpha:RXRalpha, Chromati…	2b	C	A	---;CRN	upstream	MSX2						0.21
chr5:142750449_AG	rs10482634	No data	7	A	G	---;CRN	intronic	NR3C1						0.14
chr5:142756266_GC	rs1438732	No data	7	G	C	---;CRN	intronic	NR3C1						0.13
chr5:142758496_TC	rs2963156	No data	7	T	C	---;CRN	intronic	NR3C1						0.84
chr5:142760879_GT		No data	7	G	T	---;CRN	intronic	NR3C1
chr5:142760960_TC		Motifs|PWM|Pou4f3, Motifs|PWM|Tbp, Motifs|PWM|Glis2, Motifs|PWM|Dbx1, Motifs|PWM|Tlx2	6	T	C	---;CRN	intronic	NR3C1
chr5:142761218_GA		No data	7	G	A	---;CRN	intronic	NR3C1
chr5:142761242_AG		No data	7	A	G	---;CRN	intronic	NR3C1
chr5:142761474_TA		Motifs|PWM|POU5F1	6	T	A	---;CRN	intronic	NR3C1
chr5:142763991_AC		Motifs|PWM|Hnf4a, Motifs|PWM|AR	6	A	C	---;CRN	intronic	NR3C1
chr5:142764190_AG		Protein_Binding|ChIP-seq|POLR2A	5	A	G	---;CRN	intronic	NR3C1
chr5:142764339_AG		Motifs|Footprinting|Adf-1, Motifs|Footprinting|, Chromatin_Structure|FAIRE, Protein_Binding|ChIP-seq|POLR2A	5	A	G	---;CRN	intronic	NR3C1
chr5:142764384_CT		Motifs|Footprinting|, Chromatin_Structure|FAIRE, Protein_Binding|ChIP-seq|POLR2A	5	C	T	---;CRN	intronic	NR3C1
chr5:142764447_TA		Protein_Binding|ChIP-seq|POLR2A	5	T	A	---;CRN	intronic	NR3C1
chr5:142764716_AG		Motifs|PWM|Ascl2, Protein_Binding|ChIP-seq|TRIM28, Protein_Binding|ChIP-seq|SETDB1, Protein_Binding|ChIP-seq|POLR2A	5	A	G	---;CRN	intronic	NR3C1
chr5:142764807_AG		Protein_Binding|ChIP-seq|TRIM28, Protein_Binding|ChIP-seq|SETDB1, Protein_Binding|ChIP-seq|POLR2A	5	A	G	---;CRN	intronic	NR3C1
chr5:142764828_AG		Protein_Binding|ChIP-seq|TRIM28, Protein_Binding|ChIP-seq|SETDB1, Protein_Binding|ChIP-seq|POLR2A	5	A	G	---;CRN	intronic	NR3C1
chr5:142764862_AG		Protein_Binding|ChIP-seq|TRIM28, Protein_Binding|ChIP-seq|SETDB1, Protein_Binding|ChIP-seq|POLR2A	5	A	G	---;CRN	intronic	NR3C1
chr5:142764873_TC		Motifs|PWM|HeliosA, Protein_Binding|ChIP-seq|TRIM28, Protein_Binding|ChIP-seq|SETDB1, Protein_Binding|ChIP-seq|POLR2A	5	T	C	---;CRN	intronic	NR3C1
chr5:142765200_TC		Motifs|Footprinting|, Chromatin_Structure|FAIRE, Protein_Binding|ChIP-seq|SETDB1, Protein_Binding|ChIP-seq|POLR2A	5	T	C	---;CRN	intronic	NR3C1
chr5:142765293_TC		Motifs|PWM|HNF4=COUP, Chromatin_Structure|FAIRE, Protein_Binding|ChIP-seq|POLR2A	5	T	C	---;CRN	intronic	NR3C1
chr5:142765338_TA		Protein_Binding|ChIP-seq|POLR2A	5	T	A	---;CRN	intronic	NR3C1
chr5:142765365_TA		Protein_Binding|ChIP-seq|POLR2A	5	T	A	---;CRN	intronic	NR3C1
chr5:142765388_TC		No data	7	T	C	---;CRN	intronic	NR3C1
chr5:142765402_GC		Motifs|PWM|DMRT7	6	G	C	---;CRN	intronic	NR3C1
chr5:142765440_GA	rs10060741	Motifs|PWM|Spic, Motifs|PWM|SPI-B, Motifs|PWM|PU1	6	G	A	---;CRN	intronic	NR3C1						0.0032
chr5:142765512_GC		No data	7	G	C	---;CRN	intronic	NR3C1
chr5:142782571_TG	rs4406157	Motifs|PWM|AP-2, Motifs|Footprinting|AP-2, Chromatin_Structure|FAIRE, Chromatin_Structure|DNase-seq, Protein_Binding|ChIP-seq|GATA1, Protein_Binding|ChIP-seq|TFAP2C, Protein_Binding|ChIP-seq|TFAP2A, Protein_Binding|ChIP-seq|CEBPB, Protein_Binding|ChIP-seq|POLR2A, Protein_Binding|ChIP-seq|CDX2	2a	T	G	---;CRN	intronic	NR3C1						0.96
chr5:142790449_CT	rs72801096	Motifs|PWM|SAP-1a, Motifs|PWM|Ets1	6	C	T	---;CRN	intronic	NR3C1						0.14
chr5:142799018_AG	rs67002639	No data	7	A	G	---;CRN	intronic	NR3C1						0.17
chr5:142799155_GA	rs35956102	Chromatin_Structure|DNase-seq	5	G	A	---;CRN	intronic	NR3C1						0.0027
chr5:142799233_CT		Chromatin_Structure|FAIRE, Chromatin_Structure|DNase-seq	5	C	T	---;CRN	intronic	NR3C1
chr5:142799400_AT		No data	7	A	T	---;CRN	intronic	NR3C1
chr5:142799440_CT	rs148704597	No data	7	C	T	---;CRN	intronic	NR3C1						0.01
chr5:142799538_TC		Motifs|PWM|Olf-1	6	T	C	---;CRN	intronic	NR3C1
chr5:142799595_CT		No data	7	C	T	---;CRN	intronic	NR3C1
chr5:142799648_GA		Motifs|PWM|AP-4, Motifs|PWM|LXR=PXR=CAR=COUP=RAR, Motifs|PWM|LXR, Motifs|PWM|LXRdirectrepeat4	6	G	A	---;CRN	intronic	NR3C1
chr5:142799769_AG		No data	7	A	G	---;CRN	intronic	NR3C1
chr5:142799793_AG	rs35314635	No data	7	A	G	---;CRN	intronic	NR3C1						0.16
chr5:142799891_GA		Motifs|PWM|PU.1	6	G	A	---;CRN	intronic	NR3C1
chr5:142800030_TC		Motifs|PWM|HEN1	6	T	C	---;CRN	intronic	NR3C1
chr5:142802740_CA		No data	7	C	A	---;CRN	intronic	NR3C1
chr5:142803072_CT	rs186598934	Motifs|PWM|lhx6.1, Chromatin_Structure|FAIRE	6	C	T	---;CRN	intronic	NR3C1						0.0027
chr5:142803193_AG		No data	7	A	G	---;CRN	intronic	NR3C1
chr5:142803235_CT		No data	7	C	T	---;CRN	intronic	NR3C1
chr5:142803260_GA		No data	7	G	A	---;CRN	intronic	NR3C1
chr5:142803308_TG		Motifs|PWM|Zfp128, Motifs|PWM|GR	6	T	G	---;CRN	intronic	NR3C1
chr5:142804785_AG		No data	7	A	G	---;CRN	intronic	NR3C1
chr5:142809023_CT	rs139761456	Motifs|PWM|C/EBPbeta, Motifs|PWM|C/EBP	6	C	T	---;CRN	intronic	NR3C1						0.01
chr5:142811154_GA		Chromatin_Structure|DNase-seq	5	G	A	---;CRN	intronic	NR3C1
chr5:142663939_TG	rs864082	No data	7	T	G	---;CRN	intronic	NR3C1						0.05
chr5:142818021_GT	rs13360801	No data	7	G	T	---;CRN	intergenic	NR3C1(dist=2944),MIR5197(dist=241404)						0.36
chr5:142669223_AG	rs17209251	Chromatin_Structure|DNase-seq	5	A	G	---;CRN	intronic	NR3C1						0.15
chr5:142672741_TC		Motifs|PWM|Zfp128, Motifs|PWM|Six6, Motifs|PWM|Dobox4	6	T	C	---;CRN	intronic	NR3C1
chr5:142672764_CT		No data	7	C	T	---;CRN	intronic	NR3C1
chr5:142672874_CA		No data	7	C	A	---;CRN	intronic	NR3C1
chr5:142672962_GA		No data	7	G	A	---;CRN	intronic	NR3C1
chr5:142672997_GA		Motifs|PWM|SREBP1, Motifs|PWM|SREBP	6	G	A	---;CRN	intronic	NR3C1
chr5:142673397_AG	rs17209258	Motifs|PWM|S8	6	A	G	---;CRN	intronic	NR3C1						0.15
chr5:142676533_TC		No data	7	T	C	---;CRN	intronic	NR3C1
chr5:142650404_TC	rs174048	Chromatin_Structure|FAIRE, Chromatin_Structure|DNase-seq	5	T	C	---;CRN	intergenic	ARHGAP26(dist=41832),NR3C1(dist=7092)						0.12
chr5:142679152_GC	rs62375499	Motifs|PWM|MEF2A	6	G	C	---;CRN	intronic	NR3C1						0.14
chr5:142679397_CT	rs10482682	Motifs|PWM|Eomes, Motifs|PWM|VDR, Motifs|PWM|TBX5, Motifs|PWM|Gabpa, Chromatin_Structure|FAIRE	6	C	T	---;CRN	intronic	NR3C1						0.25
chr5:142683026_TA		No data	7	T	A	---;CRN	intronic	NR3C1
chr5:142683027_TG		No data	7	T	G	---;CRN	intronic	NR3C1
chr5:142683048_AG		Motifs|PWM|mTERF	6	A	G	---;CRN	intronic	NR3C1
chr5:142683071_AG		No data	7	A	G	---;CRN	intronic	NR3C1
chr5:142683276_TA		No data	7	T	A	---;CRN	intronic	NR3C1
chr5:142683370_CT		Motifs|PWM|Foxl1, Motifs|PWM|FOXP1	6	C	T	---;CRN	intronic	NR3C1
chr5:142683535_AG		No data	7	A	G	---;CRN	intronic	NR3C1
chr5:142683790_TC		Motifs|PWM|HNF6	6	T	C	---;CRN	intronic	NR3C1
chr5:142683831_GA		No data	7	G	A	---;CRN	intronic	NR3C1
chr5:142684047_AG		No data	7	A	G	---;CRN	intronic	NR3C1
chr5:142684656_TC		Chromatin_Structure|DNase-seq	5	T	C	---;CRN	intronic	NR3C1
chr5:142684702_CG		Chromatin_Structure|DNase-seq	5	C	G	---;CRN	intronic	NR3C1
chr5:142684703_CT		Chromatin_Structure|DNase-seq	5	C	T	---;CRN	intronic	NR3C1
chr5:142685053_CT		No data	7	C	T	---;CRN	intronic	NR3C1
chr5:142685059_CT		No data	7	C	T	---;CRN	intronic	NR3C1
chr5:142685235_AG		Motifs|PWM|C/EBPgamma	6	A	G	---;CRN	intronic	NR3C1
chr5:142689053_GA		No data	7	G	A	---;CRN	intronic	NR3C1
chr5:142693846_AG	rs4986593	Chromatin_Structure|FAIRE, Chromatin_Structure|DNase-seq, Protein_Binding|ChIP-seq|MEF2C, Protein_Binding|ChIP-seq|MEF2A	4	A	G	---;CRN	intronic	NR3C1						0.15
chr5:142652361_TA	rs258763	Motifs|PWM|Sox17, Chromatin_Structure|DNase-seq	5	T	A	---;CRN	intergenic	ARHGAP26(dist=43789),NR3C1(dist=5135)						0.41
chr5:142703387_GA		Motifs|PWM|E47	6	G	A	---;CRN	intronic	NR3C1
chr5:142703422_TC		Motifs|PWM|Sox4, Motifs|PWM|SOX2	6	T	C	---;CRN	intronic	NR3C1
chr5:142703632_TC		No data	7	T	C	---;CRN	intronic	NR3C1
chr5:142703633_AG		No data	7	A	G	---;CRN	intronic	NR3C1
chr5:142703645_TC		No data	7	T	C	---;CRN	intronic	NR3C1
chr5:142703736_AG		No data	7	A	G	---;CRN	intronic	NR3C1
chr5:142703777_AG		No data	7	A	G	---;CRN	intronic	NR3C1
chr5:142703909_GA		Chromatin_Structure|FAIRE, Chromatin_Structure|DNase-seq	5	G	A	---;CRN	intronic	NR3C1
chr5:142703940_CT		Chromatin_Structure|FAIRE, Chromatin_Structure|DNase-seq	5	C	T	---;CRN	intronic	NR3C1
chr5:142704088_TC		No data	7	T	C	---;CRN	intronic	NR3C1
chr5:142704200_AT		Motifs|PWM|Octamer, Motifs|PWM|Pou2f3, Motifs|PWM|Oct-1	6	A	T	---;CRN	intronic	NR3C1
chr5:142704340_GA		Motifs|PWM|Nkx3-1	6	G	A	---;CRN	intronic	NR3C1
chr5:142704526_TC		Motifs|PWM|Sox13, Motifs|PWM|Sox5, Motifs|PWM|Sox15, Motifs|PWM|SOX9, Chromatin_Structure|FAIRE	6	T	C	---;CRN	intronic	NR3C1
chr5:142704624_TC		No data	7	T	C	---;CRN	intronic	NR3C1
chr5:142704644_GA		Motifs|PWM|SPI-B, Chromatin_Structure|FAIRE	6	G	A	---;CRN	intronic	NR3C1
chr5:142704657_TC		No data	7	T	C	---;CRN	intronic	NR3C1
chr5:142704724_GC		No data	7	G	C	---;CRN	intronic	NR3C1
chr5:142704812_CT		Chromatin_Structure|FAIRE, Chromatin_Structure|DNase-seq, Protein_Binding|ChIP-seq|SPI1	4	C	T	---;CRN	intronic	NR3C1
chr5:142704874_GT		Motifs|PWM|NF-kappaB(p50), Chromatin_Structure|FAIRE, Chromatin_Structure|DNase-seq, Protein_Binding|ChIP-seq|SPI1	3a	G	T	---;CRN	intronic	NR3C1
chr5:142704916_AC		Chromatin_Structure|DNase-seq, Protein_Binding|ChIP-seq|SPI1	4	A	C	---;CRN	intronic	NR3C1
chr5:142704965_GC		Motifs|PWM|Rax, Chromatin_Structure|FAIRE, Chromatin_Structure|DNase-seq, Protein_Binding|ChIP-seq|SPI1	3a	G	C	---;CRN	intronic	NR3C1
chr5:142705028_CT	rs118074282	Chromatin_Structure|FAIRE, Chromatin_Structure|DNase-seq	5	C	T	---;CRN	intronic	NR3C1						0.01
chr5:142705895_TG	rs10482655	No data	7	T	G	---;CRN	intronic	NR3C1						0.14
chr5:142707111_TA		No data	7	T	A	---;CRN	intronic	NR3C1
chr5:142707325_TC		No data	7	T	C	---;CRN	intronic	NR3C1
chr5:142707330_GT		No data	7	G	T	---;CRN	intronic	NR3C1
chr5:142707491_AT		Chromatin_Structure|FAIRE, Protein_Binding|ChIP-seq|SETDB1	5	A	T	---;CRN	intronic	NR3C1
chr5:142707518_TC		Motifs|PWM|Hic1, Chromatin_Structure|FAIRE, Chromatin_Structure|DNase-seq, Protein_Binding|ChIP-seq|SETDB1	3a	T	C	---;CRN	intronic	NR3C1
chr5:142707641_GA		Chromatin_Structure|DNase-seq, Protein_Binding|ChIP-seq|SETDB1	4	G	A	---;CRN	intronic	NR3C1
chr5:142707646_TC		Chromatin_Structure|DNase-seq, Protein_Binding|ChIP-seq|SETDB1	4	T	C	---;CRN	intronic	NR3C1
chr5:142707738_AG		Protein_Binding|ChIP-seq|SETDB1	5	A	G	---;CRN	intronic	NR3C1
chr5:142707936_CA		No data	7	C	A	---;CRN	intronic	NR3C1
chr5:142708104_TC		No data	7	T	C	---;CRN	intronic	NR3C1
chr5:142708423_CT		Motifs|PWM|ATF6, Motifs|PWM|XBP-1	6	C	T	---;CRN	intronic	NR3C1
chr5:142708526_TC		Chromatin_Structure|DNase-seq	5	T	C	---;CRN	intronic	NR3C1
chr5:142708563_GA	rs185626427	Motifs|PWM|Elf2, Motifs|PWM|PU.1, Motifs|PWM|Elf4, Motifs|PWM|Spic, Motifs|PWM|GABPA, Motifs|PWM|SPI-B, Motifs|PWM|Elf3, Motifs|PWM|Sfpi1, Motifs|PWM|Etv6, Motifs|PWM|Elf5, Motifs|PWM|PU1, Motifs|PWM|Ehf, Chromatin_Structure|DNase-seq	5	G	A	---;CRN	intronic	NR3C1						0.0009
chr5:142708852_GA	rs33382	Motifs|PWM|GATA-1, Chromatin_Structure|DNase-seq	5	G	A	---;CRN	intronic	NR3C1						0.14
chr5:142710757_TC		Motifs|PWM|FAC1, Chromatin_Structure|FAIRE	6	T	C	---;CRN	intronic	NR3C1
chr5:142710820_CT		Motifs|PWM|RSRFC4, Motifs|PWM|MEF-2, Chromatin_Structure|FAIRE	6	C	T	---;CRN	intronic	NR3C1
chr5:142710821_AG		Motifs|PWM|RSRFC4, Motifs|PWM|MEF-2, Motifs|PWM|MEF2A, Chromatin_Structure|FAIRE	6	A	G	---;CRN	intronic	NR3C1
chr5:142710938_AG		Motifs|PWM|Hdx, Chromatin_Structure|FAIRE	6	A	G	---;CRN	intronic	NR3C1
chr5:142710939_TA		Motifs|PWM|Hdx, Chromatin_Structure|FAIRE	6	T	A	---;CRN	intronic	NR3C1
chr5:142710974_CT		No data	7	C	T	---;CRN	intronic	NR3C1
chr5:142710975_GA		No data	7	G	A	---;CRN	intronic	NR3C1
chr5:142710991_CT		No data	7	C	T	---;CRN	intronic	NR3C1
chr5:142711038_GA		No data	7	G	A	---;CRN	intronic	NR3C1
chr5:142711063_TC		No data	7	T	C	---;CRN	intronic	NR3C1
chr5:142711068_CT		No data	7	C	T	---;CRN	intronic	NR3C1
chr5:142711087_AG		Motifs|PWM|FOXP1	6	A	G	---;CRN	intronic	NR3C1
chr5:142711121_CG		No data	7	C	G	---;CRN	intronic	NR3C1
chr5:142711156_TA		No data	7	T	A	---;CRN	intronic	NR3C1
chr5:142711166_GC		Motifs|PWM|hoxa9, Motifs|PWM|Hoxa9	6	G	C	---;CRN	intronic	NR3C1
chr5:142711195_GA		No data	7	G	A	---;CRN	intronic	NR3C1
chr5:142711215_CA		No data	7	C	A	---;CRN	intronic	NR3C1
chr5:142711482_TC		Motifs|PWM|ARP-1(COUP-TF2)	6	T	C	---;CRN	intronic	NR3C1
chr5:142711978_GC	rs12055199	Motifs|PWM|Egr1, Motifs|PWM|Zfp740, Motifs|PWM|SP1:SP3, Motifs|PWM|Zfp281, Motifs|PWM|Sp4, Motifs|PWM|KROX, Motifs|Footprinting|ZNF219, Motifs|Footprinting|SP1:SP3, Motifs|PWM|ZNF219, Protein_Binding|ChIP-seq|RFX3	5	G	C	---;CRN	intronic	NR3C1						0.03
chr5:142713980_TG		No data	7	T	G	---;CRN	intronic	NR3C1				0.98
chr5:142714002_TC		No data	7	T	C	---;CRN	intronic	NR3C1				0.98
chr5:142718290_GA		No data	7	G	A	---;CRN	intronic	NR3C1
chr5:142723373_GC	rs2918418	No data	7	G	C	---;CRN	intronic	NR3C1						0.13
chr5:142723937_TG	rs4912650	Motifs|PWM|Barx1, Motifs|PWM|Esx1, Motifs|PWM|HB9, Motifs|PWM|Emx2, Motifs|PWM|Pou3f2, Motifs|PWM|Pax6, Motifs|PWM|Lhx2, Motifs|PWM|Barhl1, Motifs|PWM|Prrx2, Motifs|PWM|IPF1, Motifs|PWM|lhx6.1, Motifs|PWM|Msx3, Motifs|PWM|Phox2a, Motifs|PWM|Lhx1, Motifs|PWM|Ipf1, Motifs|PWM|Pou2f1, Motifs|PWM|Lmx1b, Motifs|PWM|S8, Motifs|PWM|Hlxb9, Motifs|PWM|Gbx1, Motifs|PWM|Cart-1, Motifs|PWM|Pax7, Motifs|PWM|L…	6	T	G	---;CRN	intronic	NR3C1						0.24
chr5:142725472_TC	rs117082646	Motifs|PWM|S8, Motifs|PWM|AIRE, Chromatin_Structure|DNase-seq, Protein_Binding|ChIP-seq|MEF2A	3a	T	C	---;CRN	intronic	NR3C1						0.02
chr5:142732227_AG		Motifs|PWM|Zfp128, Motifs|PWM|TBP, Motifs|PWM|Freac-7, Motifs|PWM|MEF-2, Motifs|PWM|MEF2A, Chromatin_Structure|FAIRE	6	A	G	---;CRN	intronic	NR3C1
chr5:142732645_AC		Motifs|PWM|HP1sitefactor	6	A	C	---;CRN	intronic	NR3C1
chr5:142732767_GA		No data	7	G	A	---;CRN	intronic	NR3C1
chr5:142741027_CT	rs2918416	Motifs|PWM|Tcf3, Motifs|PWM|Zbtb12, Motifs|PWM|Tcf7	6	C	T	---;CRN	intronic	NR3C1						0.26
chr5:142742491_CT	rs2963153	Chromatin_Structure|DNase-seq, Protein_Binding|ChIP-seq|GATA1	4	C	T	---;CRN	intronic	NR3C1						0.25
chr5:142657212_AG	rs17209237	Chromatin_Structure|FAIRE, Protein_Binding|ChIP-seq|POLR2A	5	A	G	---;CRN	downstream	NR3C1						0.16
chr22:46536598_TC		Motifs|PWM|PPAR=HNF-4=COUP=RAR, Motifs|Footprinting|SF1, Motifs|PWM|NUR77, Motifs|PWM|PPARgamma:RXRalpha, Motifs|Footprinting|NR1H2::RXRA, Motifs|PWM|Esrra, Motifs|Footprinting|HNF4alpha1, Motifs|Footprinting|RXR:LXR-beta, Motifs|Footprinting|Esrrb, Motifs|PWM|NR1H2::RXRA, Motifs|PWM|Esrrb, Motifs|PWM|HNF4alpha1, Motifs|PWM|SF1, Motifs|PWM|HNF4directrepeat1, Motifs|Footprinting|NUR77, Motifs|PWM|…	5	T	C	---;CRN	intergenic	MIRLET7BHG(dist=26790),PPARA(dist=9901)				0.95
chr22:46536616_AG		Chromatin_Structure|DNase-seq	5	A	G	---;CRN	intergenic	MIRLET7BHG(dist=26808),PPARA(dist=9883)				0.95
chr22:46549276_TA		No data	7	T	A	---;CRN	intronic	PPARA
chr22:46549307_GA		Motifs|PWM|Tcfap2a, Motifs|Footprinting|LXRdirectrepeat4, Motifs|PWM|LXRdirectrepeat4	6	G	A	---;CRN	intronic	PPARA
chr22:46550402_CT		No data	7	C	T	---;CRN	intronic	PPARA
chr22:46550610_GC		Motifs|PWM|AP-1, Chromatin_Structure|DNase-seq	5	G	C	---;CRN	intronic	PPARA
chr22:46555008_AG		No data	7	A	G	---;CRN	intronic	PPARA
chr22:46556527_AG		No data	7	A	G	---;CRN	intronic	PPARA
chr22:46556593_TG		No data	7	T	G	---;CRN	intronic	PPARA
chr22:46536701_TA		Chromatin_Structure|DNase-seq	5	T	A	---;CRN	intergenic	MIRLET7BHG(dist=26893),PPARA(dist=9798)				0.95
chr22:46561135_AG	rs5769177	No data	7	A	G	---;CRN	intronic	PPARA						0.27
chr22:46561566_GA	rs9627046	No data	7	G	A	---;CRN	intronic	PPARA						0.21
chr22:46562173_TG	rs9627047	Chromatin_Structure|DNase-seq, Protein_Binding|ChIP-seq|NFYA, Protein_Binding|ChIP-seq|CEBPB, Protein_Binding|ChIP-seq|NFYB, Protein_Binding|ChIP-seq|SP1	4	T	G	---;CRN	intronic	PPARA						0.19
chr22:46562183_TC	rs9626730	Chromatin_Structure|DNase-seq, Protein_Binding|ChIP-seq|NFYA, Protein_Binding|ChIP-seq|CEBPB, Protein_Binding|ChIP-seq|NFYB, Protein_Binding|ChIP-seq|SP1	4	T	C	---;CRN	intronic	PPARA						0.19
chr22:46563490_TC		Motifs|PWM|ARP-1(COUP-TF2)	6	T	C	---;CRN	intronic	PPARA
chr22:46570043_GC		Motifs|PWM|RFX1, Motifs|PWM|Rfx3, Motifs|PWM|Zbtb3	6	G	C	---;CRN	intronic	PPARA
chr22:46570232_AG	rs9626736	Chromatin_Structure|DNase-seq	5	A	G	---;CRN	intronic	PPARA						0.42
chr22:46570647_GA		No data	7	G	A	---;CRN	intronic	PPARA
chr22:46536919_TC		Motifs|PWM|Foxa2, Motifs|PWM|FOXF2, Motifs|Footprinting|HNF3A, Motifs|Footprinting|FOXfactors, Motifs|Footprinting|Freac-2, Motifs|PWM|HNF3A, Motifs|PWM|Freac-2, Motifs|PWM|Foxj3, Motifs|Footprinting|FOXF2, Motifs|Footprinting|FOXA1, Motifs|PWM|FOXA1, Motifs|PWM|FOXfactors, Chromatin_Structure|DNase-seq	5	T	C	---;CRN	intergenic	MIRLET7BHG(dist=27111),PPARA(dist=9580)				0.95
chr22:46580923_AG	rs4253690	No data	7	A	G	---;CRN	intronic	PPARA						0.11
chr22:46536985_AC		Motifs|Footprinting|LEF1, Motifs|PWM|LEF1, Motifs|PWM|TCF-4	6	A	C	---;CRN	intergenic	MIRLET7BHG(dist=27177),PPARA(dist=9514)				0.95
chr22:46536999_CA		Motifs|PWM|Sox12, Motifs|PWM|Zscan4	6	C	A	---;CRN	intergenic	MIRLET7BHG(dist=27191),PPARA(dist=9500)				0.95
chr22:46588731_GA		No data	7	G	A	---;CRN	intronic	PPARA
chr22:46588786_TA		No data	7	T	A	---;CRN	intronic	PPARA
chr22:46588845_TG		No data	7	T	G	---;CRN	intronic	PPARA
chr22:46537068_GA	rs6008922	No data	7	G	A	---;CRN	intergenic	MIRLET7BHG(dist=27260),PPARA(dist=9431)				0.95		0.01
chr22:46593932_CT		Motifs|PWM|Zic3, Motifs|PWM|Zic2, Motifs|PWM|Zbtb7b	6	C	T	---;CRN	intronic	PPARA
chr22:46594859_AG		No data	7	A	G	---;CRN	intronic	PPARA
chr22:46537144_AG		No data	7	A	G	---;CRN	intergenic	MIRLET7BHG(dist=27336),PPARA(dist=9355)				0.95
chr22:46604855_GA	rs5767634	Motifs|PWM|Hoxa4, Chromatin_Structure|FAIRE, Chromatin_Structure|DNase-seq	5	G	A	---;CRN	intronic	PPARA						0.23
chr22:46605190_TC	rs5766741	Chromatin_Structure|DNase-seq, Protein_Binding|ChIP-seq|SETDB1	4	T	C	---;CRN	intronic	PPARA						0.25
chr22:46607378_AG	rs5766743	Motifs|PWM|Tcfe2a	6	A	G	---;CRN	intronic	PPARA						0.31
chr22:46614925_AG		No data	7	A	G	---;CRN	intronic	PPARA
chr22:46616779_AG		No data	7	A	G	---;CRN	intronic	PPARA
chr2:219529348_CT	rs2243911	No data	7	C	T	---;CRN	intronic	RNF25						0.47
chr2:219533229_CG	rs60520272	Motifs|PWM|GATA-2, Motifs|Footprinting|, Motifs|PWM|GATA-3	6	C	G	---;CRN	intronic	RNF25						0.08
chr2:219537237_AT	rs6748692	Chromatin_Structure|FAIRE, Chromatin_Structure|DNase-seq, Protein_Binding|ChIP-seq|ELF1, Protein_Binding|ChIP-seq|POLR2A	4	A	T	---;CRN	intronic	STK36						0.08
chr2:219541056_TC	rs2556388	No data	7	T	C	---;CRN	intronic	STK36						0.46
chr2:219524306_GA	rs28384379	Chromatin_Structure|FAIRE, Chromatin_Structure|DNase-seq, Protein_Binding|ChIP-seq|HNF4A, Protein_Binding|ChIP-seq|EGR1, Protein_Binding|ChIP-seq|TFAP2C, Protein_Binding|ChIP-seq|TFAP2A, Protein_Binding|ChIP-seq|ELF1, Protein_Binding|ChIP-seq|TCF4, Protein_Binding|ChIP-seq|SP2, Protein_Binding|ChIP-seq|TBP, Protein_Binding|ChIP-seq|TAF1, Protein_Binding|ChIP-seq|RXRA, Protein_Binding|ChIP-seq|MEI…	4	G	A	---;CRN	upstream	BCS1L,ZNF142						0.08
chr2:219525007_GA	rs3806556	Chromatin_Structure|FAIRE, Chromatin_Structure|DNase-seq, Protein_Binding|ChIP-seq|POU2F2	4	G	A	---;CRN	intronic	BCS1L						0.08
chr2:219527005_CT	rs2303561	Single_Nucleotides|SLC11A1|eQTL, Single_Nucleotides|CYP27A1|eQTL	6	C	T	---;CRN	intronic	BCS1L					0.562279	0.47
chr2:219527866_TC	rs35843327	No data	7	T	C	---;CRN	exonic	BCS1L	synonymous SNV	BCS1L:NM_001079866:exon8:c.T1017C:p.P339P,BCS1L:NM_001257344:exon8:c.T1017C:p.P339P,BCS1L:NM_001257342:exon9:c.T1017C:p.P339P,BCS1L:NM_001257343:exon9:c.T1017C:p.P339P,BCS1L:NM_004328:exon9:c.T1017C:p.P339P	517;Name=lod=168		0.16577	0.17
chr19:11163601_GT	rs1122608	Chromatin_Structure|FAIRE, Chromatin_Structure|DNase-seq, Protein_Binding|ChIP-seq|IKZF1	4	G	T	---;CRN	intronic	SMARCA4						0.14
chr19:11164781_AG	rs6511718	Chromatin_Structure|DNase-seq	5	A	G	---;CRN	intronic	SMARCA4						0.22
chr19:11072192_CT	rs76499861	Motifs|PWM|Rhox11, Motifs|Footprinting|Rhox11, Motifs|Footprinting|Ncx, Motifs|PWM|Ncx, Chromatin_Structure|DNase-seq, Protein_Binding|ChIP-seq|MAX, Protein_Binding|ChIP-seq|CREBBP, Protein_Binding|ChIP-seq|POLR2A, Protein_Binding|ChIP-seq|TAF1, Protein_Binding|ChIP-seq|ZBTB7A	2b	C	T	---;CRN	intronic	SMARCA4						0.25
chr19:11168274_TA		No data	7	T	A	---;CRN	intronic	SMARCA4
chr19:11175272_GA		Chromatin_Structure|DNase-seq	5	G	A	---;CRN	intergenic	SMARCA4(dist=2314),LDLR(dist=24766)
chr19:11175370_GA		Motifs|PWM|Tcfap2e, Motifs|PWM|FOXP1, Motifs|PWM|Srf, Motifs|PWM|Tcf3, Motifs|PWM|Zfp105, Chromatin_Structure|DNase-seq	5	G	A	---;CRN	intergenic	SMARCA4(dist=2412),LDLR(dist=24668)
chr19:11177250_CA	rs10409001	Motifs|PWM|Ascl2, Chromatin_Structure|DNase-seq, Protein_Binding|ChIP-seq|HNF4A	3a	C	A	---;CRN	intergenic	SMARCA4(dist=4292),LDLR(dist=22788)						0.22
chr19:11077196_GC		Chromatin_Structure|DNase-seq	5	G	C	---;CRN	intronic	SMARCA4
chr19:11081405_TC	rs4804553	No data	7	T	C	---;CRN	intronic	SMARCA4						0.25
chr19:11082009_AG	rs73011374	Motifs|Footprinting|HNF1A, Motifs|PWM|HNF1A, Motifs|PWM|HNF1, Motifs|Footprinting|HNF1, Chromatin_Structure|DNase-seq	5	A	G	---;CRN	intronic	SMARCA4						0.25
chr19:11083210_GT	rs4804554	Chromatin_Structure|DNase-seq	5	G	T	---;CRN	intronic	SMARCA4						0.21
chr19:11083281_TG		Motifs|PWM|UF1H3BETA, Chromatin_Structure|DNase-seq	5	T	G	---;CRN	intronic	SMARCA4
chr19:11088219_TC	rs4804558	Motifs|PWM|TBX18	6	T	C	---;CRN	intronic	SMARCA4						0.48
chr19:11064413_TA		Motifs|PWM|Foxl1, Motifs|PWM|Foxj3, Motifs|PWM|Gfi-1, Chromatin_Structure|DNase-seq, Protein_Binding|ChIP-seq|EBF1	3a	T	A	---;CRN	intergenic	C19orf52(dist=23497),SMARCA4(dist=7185)
chr19:11092480_AT		Chromatin_Structure|DNase-seq	5	A	T	---;CRN	intronic	SMARCA4
chr19:11092808_AG		Motifs|PWM|ERRalpha	6	A	G	---;CRN	intronic	SMARCA4
chr19:11092809_CA		No data	7	C	A	---;CRN	intronic	SMARCA4
chr19:11101465_GC		No data	7	G	C	---;CRN	intronic	SMARCA4
chr19:11105608_TC	rs7935	Chromatin_Structure|FAIRE, Chromatin_Structure|DNase-seq, Protein_Binding|ChIP-seq|IKZF1	4	T	C	---;CRN	exonic	SMARCA4	synonymous SNV	SMARCA4:NM_001128845:exon8:c.T1524C:p.H508H,SMARCA4:NM_001128846:exon8:c.T1524C:p.H508H,SMARCA4:NM_001128847:exon8:c.T1524C:p.H508H,SMARCA4:NM_001128848:exon8:c.T1524C:p.H508H,SMARCA4:NM_001128849:exon9:c.T1524C:p.H508H,SMARCA4:NM_003072:exon9:c.T1524C:p.H508H,SMARCA4:NM_001128844:exon10:c.T1524C:p.H508H	461;Name=lod=100		0.32831	0.31
chr19:11106790_TC	rs11669202	Motifs|PWM|AhR:Arnt, Chromatin_Structure|DNase-seq, Protein_Binding|ChIP-seq|IKZF1	3a	T	C	---;CRN	intronic	SMARCA4						0.32
chr19:11110768_GT		Motifs|Footprinting|	6	G	T	---;CRN	intronic	SMARCA4
chr19:11067835_AG	rs6511716	No data	7	A	G	---;CRN	intergenic	C19orf52(dist=26919),SMARCA4(dist=3763)						0.39
chr19:11126643_TC	rs35822574	No data	7	T	C	---;CRN	intronic	SMARCA4						0.32
chr19:11128824_TC	rs12609356	Chromatin_Structure|FAIRE, Chromatin_Structure|DNase-seq, Protein_Binding|ChIP-seq|CDX2	4	T	C	---;CRN	intronic	SMARCA4						0.32
chr19:11068648_CA	rs1019935	Motifs|PWM|CAC-bindingprotein	6	C	A	---;CRN	intergenic	C19orf52(dist=27732),SMARCA4(dist=2950)						0.38
chr19:11134090_AG	rs12611191	Motifs|Footprinting|EBF1, Motifs|PWM|SREBP, Motifs|Footprinting|SREBP, Motifs|PWM|EBF1, Motifs|PWM|LXR, Motifs|PWM|EBF, Motifs|Footprinting|EBF, Motifs|Footprinting|LXR, Chromatin_Structure|DNase-seq, Protein_Binding|ChIP-seq|IKZF1, Protein_Binding|ChIP-seq|ETS1	2b	A	G	---;CRN	intronic	SMARCA4						0.19
chr19:11135654_TC	rs12460263	Chromatin_Structure|DNase-seq	5	T	C	---;CRN	intronic	SMARCA4						0.43
chr19:11136857_CT	rs1019193	Chromatin_Structure|DNase-seq	5	C	T	---;CRN	intronic	SMARCA4						0.18
chr19:11138226_TC	rs1019194	Motifs|PWM|STAT3:STAT3, Motifs|Footprinting|STAT3:STAT3, Chromatin_Structure|DNase-seq	5	T	C	---;CRN	intronic	SMARCA4						0.18
chr19:11140144_AG	rs4804561	Chromatin_Structure|DNase-seq	5	A	G	---;CRN	intronic	SMARCA4						0.18
chr19:11069789_TG		No data	7	T	G	---;CRN	intergenic	C19orf52(dist=28873),SMARCA4(dist=1809)
chr19:11070872_GT	rs11883173	Chromatin_Structure|FAIRE, Protein_Binding|ChIP-seq|CREBBP, Protein_Binding|ChIP-seq|POLR2A	5	G	T	---;CRN	upstream	SMARCA4						0.35
chr19:11159076_GA	rs12052200	No data	7	G	A	---;CRN	intronic	SMARCA4						0.26
chr19:11159096_GT	rs12052201	No data	7	G	T	---;CRN	intronic	SMARCA4						0.14
chr19:11159525_GT	rs12052058	Chromatin_Structure|FAIRE, Chromatin_Structure|DNase-seq	5	G	T	---;CRN	intronic	SMARCA4						0.14
chr6:21584147_TC		Motifs|PWM|FOXP1	6	T	C	---;CRN	intergenic	CDKAL1(dist=351513),SOX4(dist=9825)
chr6:21584309_AG		Motifs|PWM|Nanog, Motifs|PWM|Sox2	6	A	G	---;CRN	intergenic	CDKAL1(dist=351675),SOX4(dist=9663)
chr6:21584310_AG		Motifs|PWM|Nanog, Motifs|PWM|Sox2, Motifs|PWM|AR	6	A	G	---;CRN	intergenic	CDKAL1(dist=351676),SOX4(dist=9662)
chr6:21584673_GA		No data	7	G	A	---;CRN	intergenic	CDKAL1(dist=352039),SOX4(dist=9299)
chr6:21584748_TA		Motifs|Footprinting|Myf, Motifs|PWM|MYF, Motifs|PWM|Myf, Motifs|Footprinting|MYF, Protein_Binding|ChIP-seq|FOXA1	5	T	A	---;CRN	intergenic	CDKAL1(dist=352114),SOX4(dist=9224)
chr6:21584788_GA		Protein_Binding|ChIP-seq|FOXA1	5	G	A	---;CRN	intergenic	CDKAL1(dist=352154),SOX4(dist=9184)
chr6:21584879_TC		Protein_Binding|ChIP-seq|FOXA1	5	T	C	---;CRN	intergenic	CDKAL1(dist=352245),SOX4(dist=9093)
chr17:40446422_CA	rs16967637	Chromatin_Structure|DNase-seq	5	C	A	---;CRN	intronic	STAT5A						0.29
chr17:40446952_GA	rs8073664	Motifs|PWM|RFX1, Protein_Binding|ChIP-seq|CEBPB	5	G	A	---;CRN	intronic	STAT5A						0.26
chr17:40447401_TC	rs7217728	Chromatin_Structure|DNase-seq	5	T	C	---;CRN	intronic	STAT5A						0.35
chr17:40448812_CT	rs9909244	Motifs|PWM|Klf4	6	C	T	---;CRN	intronic	STAT5A						0.28
chr17:40448844_GA	rs9907571	No data	7	G	A	---;CRN	intronic	STAT5A						0.24
chr17:40449246_TC	rs9889323	No data	7	T	C	---;CRN	intronic	STAT5A						0.34
chr17:40449484_TC	rs28380298	Chromatin_Structure|FAIRE, Chromatin_Structure|DNase-seq	5	T	C	---;CRN	intronic	STAT5A				0.97
chr17:40450244_CA		Motifs|PWM|Zbtb3	6	C	A	---;CRN	intronic	STAT5A				0.97
chr17:40452952_TC		Chromatin_Structure|DNase-seq	5	T	C	---;CRN	intronic	STAT5A				0.97
chr17:40453102_GT	rs2467653	Motifs|Footprinting|HEB, Motifs|PWM|Ascl2, Motifs|PWM|AP-4, Motifs|PWM|HEB, Motifs|PWM|NeuroD, Motifs|Footprinting|TAL1, Motifs|Footprinting|NeuroD, Motifs|Footprinting|AP-4, Motifs|PWM|TAL1, Chromatin_Structure|FAIRE, Chromatin_Structure|DNase-seq	5	G	T	---;CRN	intronic	STAT5A				0.97
chr17:40453148_AG		Motifs|PWM|LUN-1, Motifs|Footprinting|LUN-1, Chromatin_Structure|FAIRE, Chromatin_Structure|DNase-seq	5	A	G	---;CRN	intronic	STAT5A				0.97
chr17:40453356_CT		Chromatin_Structure|DNase-seq	5	C	T	---;CRN	exonic	STAT5A	synonymous SNV	STAT5A:NM_003152:exon10:c.C1053T:p.T351T		0.97
chr17:40453359_AG		Chromatin_Structure|DNase-seq	5	A	G	---;CRN	exonic	STAT5A	synonymous SNV	STAT5A:NM_003152:exon10:c.A1056G:p.V352V	580;Name=lod=303	0.97
chr17:40457246_GC	rs60288073	Motifs|PWM|Pax-4	6	G	C	---;CRN	intronic	STAT5A						0.23
chr17:40459562_AG	rs2272087	Chromatin_Structure|DNase-seq	5	A	G	---;CRN	intronic	STAT5A					0.20083	0.24
chr17:40430481_GC		Motifs|PWM|LUN-1, Motifs|Footprinting|LUN-1	6	G	C	---;CRN	intergenic	STAT5B(dist=2057),STAT5A(dist=9084)
chr11:6331270_CT		No data	7	C	T	---;CRN	intergenic	CCKBR(dist=37913),PRKCDBP(dist=8906)
chr11:6341748_CT	rs1994519	Motifs|Footprinting|NRSF, Motifs|PWM|REST, Motifs|PWM|NRSF, Motifs|Footprinting|REST, Chromatin_Structure|FAIRE, Chromatin_Structure|DNase-seq, Protein_Binding|ChIP-seq|MYC, Protein_Binding|ChIP-seq|FOS, Protein_Binding|ChIP-seq|E2F6, Protein_Binding|ChIP-seq|TBP, Protein_Binding|ChIP-seq|POLR2A, Protein_Binding|ChIP-seq|TAF1, Protein_Binding|ChIP-seq|TAF7	2b	C	T	---;CRN	upstream	PRKCDBP			505;Name=lod=151		0.502551	0.54
chr11:6342582_GC	rs11040863	Motifs|Footprinting|FOXI1, Motifs|PWM|FOXJ2, Motifs|PWM|FOXI1, Motifs|PWM|Foxd3, Motifs|PWM|GR, Motifs|Footprinting|HNF3, Motifs|PWM|FOXD3, Motifs|PWM|HFH3(FOXI1), Motifs|PWM|HNF3, Chromatin_Structure|FAIRE, Chromatin_Structure|DNase-seq	5	G	C	---;CRN	upstream	PRKCDBP						0.1
chr11:6345014_TC		Motifs|PWM|GR, Motifs|PWM|BCL6, Motifs|PWM|AR, Motifs|PWM|SOX, Chromatin_Structure|FAIRE	6	T	C	---;CRN	intergenic	PRKCDBP(dist=3274),SMPD1(dist=66630)
chr11:6346065_GA		Motifs|PWM|Gfi-1	6	G	A	---;CRN	intergenic	PRKCDBP(dist=4325),SMPD1(dist=65579)
chr11:6333006_AG	rs1906655	Motifs|PWM|Alx-4	6	A	G	---;CRN	intergenic	CCKBR(dist=39649),PRKCDBP(dist=7170)						0.06
chr11:6336114_CT	rs11040858	No data	7	C	T	---;CRN	intergenic	CCKBR(dist=42757),PRKCDBP(dist=4062)						0.23
chr11:6336274_TC	rs2634183	Single_Nucleotides|PRKCDBP|eQTL, Chromatin_Structure|FAIRE, Chromatin_Structure|DNase-seq	1f	T	C	---;CRN	intergenic	CCKBR(dist=42917),PRKCDBP(dist=3902)						0.32
chr11:6336401_GA	rs11040859	Single_Nucleotides|PRKCDBP|eQTL	6	G	A	---;CRN	intergenic	CCKBR(dist=43044),PRKCDBP(dist=3775)						0.23
chr11:6336747_AG	rs11040860	Motifs|PWM|Foxl1	6	A	G	---;CRN	intergenic	CCKBR(dist=43390),PRKCDBP(dist=3429)						0.23
chr11:6337510_CT	rs57325344	Motifs|PWM|Zfp281, Chromatin_Structure|FAIRE, Chromatin_Structure|DNase-seq, Protein_Binding|ChIP-seq|GATA1, Protein_Binding|ChIP-seq|EGR1, Protein_Binding|ChIP-seq|GATA2	3a	C	T	---;CRN	intergenic	CCKBR(dist=44153),PRKCDBP(dist=2666)						0.07
chr11:6338664_GA	rs12291055	Motifs|Footprinting|CTF1, Motifs|PWM|TLX1::NFIC, Motifs|Footprinting|TLX1::NFIC, Motifs|PWM|CTF1, Chromatin_Structure|FAIRE	6	G	A	---;CRN	intergenic	CCKBR(dist=45307),PRKCDBP(dist=1512)						0.07
chr19:1609760_CT	rs72618599	Motifs|Footprinting|SF1, Motifs|PWM|SF1, Motifs|Footprinting|Dax1, Motifs|PWM|Dax1, Chromatin_Structure|DNase-seq, Protein_Binding|ChIP-seq|POLR2A	2b	C	T	---;CRN	3' UTR	TCF3						0.12
chr19:1611917_GT	rs2302086	Motifs|Footprinting|ZNF515, Motifs|PWM|ZNF515, Motifs|PWM|UF1H3BETA, Chromatin_Structure|DNase-seq	5	G	T	---;CRN	intronic	TCF3						0.13
chr19:1612719_TC	rs62130065	Chromatin_Structure|FAIRE, Chromatin_Structure|DNase-seq, Protein_Binding|ChIP-seq|POLR2A	4	T	C	---;CRN	intronic	TCF3						0.29
chr19:1615796_GA	rs2074888	Chromatin_Structure|DNase-seq, Protein_Binding|ChIP-seq|IKZF1	4	G	A	---;CRN	exonic	TCF3	nonsynonymous SNV	TCF3:NM_001136139:exon16:c.C1475T:p.A492V,TCF3:NM_003200:exon17:c.C1475T:p.A492V			0.013455	0.13
chr19:1621449_TC	rs72618600	Chromatin_Structure|DNase-seq, Protein_Binding|ChIP-seq|IKZF1	4	T	C	---;CRN	intronic	TCF3						0.14
chr19:1623850_GC	rs2240592	Chromatin_Structure|FAIRE, Chromatin_Structure|DNase-seq, Protein_Binding|ChIP-seq|IKZF1	4	G	C	---;CRN	intronic	TCF3						0.12
chr19:1601903_GC	rs57267342	Motifs|Footprinting|Pitx2, Motifs|Footprinting|AREB6, Motifs|PWM|AREB6, Motifs|PWM|TBX5, Motifs|PWM|Pitx2, Motifs|Footprinting|TBX5, Chromatin_Structure|FAIRE, Chromatin_Structure|DNase-seq, Protein_Binding|ChIP-seq|GATA1, Protein_Binding|ChIP-seq|MYC, Protein_Binding|ChIP-seq|GATA2, Protein_Binding|ChIP-seq|CTCF, Protein_Binding|ChIP-seq|CTCFL	2b	G	C	---;CRN	intronic	UQCR11						0.12
chr19:1629128_CA	rs11881370	Chromatin_Structure|DNase-seq	5	C	A	---;CRN	intronic	TCF3
chr19:1630118_TC	rs72618601	Chromatin_Structure|DNase-seq	5	T	C	---;CRN	intronic	TCF3						0.15
chr19:1630132_GA	rs72618602	Motifs|Footprinting|RBP-Jkappa, Motifs|PWM|RBP-Jkappa, Chromatin_Structure|DNase-seq	5	G	A	---;CRN	intronic	TCF3						0.13
chr19:1633923_TG	rs740435	Chromatin_Structure|DNase-seq, Protein_Binding|ChIP-seq|POLR2A	4	T	G	---;CRN	intronic	TCF3						0.15
chr19:1636499_CT		Motifs|PWM|Six-1	6	C	T	---;CRN	intronic	TCF3
chr19:1642221_GA	rs7256447	Chromatin_Structure|FAIRE, Chromatin_Structure|DNase-seq, Protein_Binding|ChIP-seq|PBX3, Protein_Binding|ChIP-seq|IKZF1, Protein_Binding|ChIP-seq|BCL3, Protein_Binding|ChIP-seq|GABPA, Protein_Binding|ChIP-seq|POLR2A	4	G	A	---;CRN	intronic	TCF3						0.15
chr19:1642722_TC	rs4807943	Chromatin_Structure|DNase-seq	5	T	C	---;CRN	intronic	TCF3						0.06
chr19:1642781_CT	rs4807944	Motifs|PWM|Whn, Motifs|Footprinting|Whn, Motifs|Footprinting|, Chromatin_Structure|DNase-seq	5	C	T	---;CRN	intronic	TCF3						0.2
chr19:1644655_GA	rs34663110	Chromatin_Structure|DNase-seq	5	G	A	---;CRN	intronic	TCF3						0.1
chr19:1645296_GA	rs78794298	Chromatin_Structure|DNase-seq	5	G	A	---;CRN	intronic	TCF3						0.06
chr19:1646213_GA	rs2302418	Motifs|PWM|KROX, Chromatin_Structure|DNase-seq	5	G	A	---;CRN	intronic	TCF3						0.06
chr19:1647627_AG	rs8103453	Motifs|Footprinting|MTF-1, Motifs|PWM|MTF-1, Chromatin_Structure|FAIRE, Chromatin_Structure|DNase-seq	5	A	G	---;CRN	intronic	TCF3						0.58
chr19:1604267_AG		Motifs|PWM|Gata3, Motifs|PWM|GATA-2, Motifs|PWM|GATA-1, Motifs|PWM|Tal1::Gata1, Chromatin_Structure|FAIRE, Chromatin_Structure|DNase-seq, Protein_Binding|ChIP-seq|FOSL1	3a	A	G	---;CRN	intronic	UQCR11
chr19:1649363_TC	rs6510615	Chromatin_Structure|FAIRE, Chromatin_Structure|DNase-seq, Protein_Binding|ChIP-seq|GATA1, Protein_Binding|ChIP-seq|RFX3, Protein_Binding|ChIP-seq|EBF1, Protein_Binding|ChIP-seq|PAX5	4	T	C	---;CRN	intronic	TCF3						0.37
chr19:1655120_TC		Motifs|PWM|LUN-1	6	T	C	---;CRN	intergenic	TCF3(dist=2792),ONECUT3(dist=98542)
chr19:1600035_TC	rs887390	Chromatin_Structure|DNase-seq, Protein_Binding|ChIP-seq|MAX	4	T	C	---;CRN	intronic	UQCR11						0.98
chr13:114240772_CG	rs79658657	Chromatin_Structure|DNase-seq	5	C	G	---;CRN	intronic	TFDP1						0.05
chr13:114241910_TC	rs76500504	No data	7	T	C	---;CRN	intronic	TFDP1						0.12
chr13:114244041_GT	rs74362247	Chromatin_Structure|FAIRE, Chromatin_Structure|DNase-seq	5	G	T	---;CRN	intronic	TFDP1						0.03
chr13:114244269_AG	rs11843987	Chromatin_Structure|FAIRE, Chromatin_Structure|DNase-seq	5	A	G	---;CRN	intronic	TFDP1						0.12
chr13:114246779_CT	rs7326929	Chromatin_Structure|DNase-seq	5	C	T	---;CRN	intronic	TFDP1						0.36
chr13:114248977_CT	rs76150675	Chromatin_Structure|DNase-seq	5	C	T	---;CRN	intronic	TFDP1						0.02
chr13:114249807_CT	rs2316121	Chromatin_Structure|DNase-seq	5	C	T	---;CRN	intronic	TFDP1						0.36
chr13:114258337_AG	rs2316120	Chromatin_Structure|DNase-seq	5	A	G	---;CRN	intronic	TFDP1						0.4
chr13:114259828_AG	rs12873993	Chromatin_Structure|DNase-seq	5	A	G	---;CRN	intronic	TFDP1
chr13:114260228_GA	rs12876456	Chromatin_Structure|DNase-seq	5	G	A	---;CRN	intronic	TFDP1						0.41
chr13:114264290_TC	rs4150719	Chromatin_Structure|DNase-seq	5	T	C	---;CRN	intronic	TFDP1						0.07
chr13:114232697_TC	rs7333378	No data	7	T	C	---;CRN	intergenic	TMCO3(dist=28153),TFDP1(dist=6359)						0.49
chr13:114265526_GA	rs79793520	Chromatin_Structure|DNase-seq	5	G	A	---;CRN	intronic	TFDP1						0.03
chr13:114267847_TC	rs7331409	Chromatin_Structure|FAIRE, Chromatin_Structure|DNase-seq, Protein_Binding|ChIP-seq|BCL3	4	T	C	---;CRN	intronic	TFDP1						0.4
chr13:114270256_AC		No data	7	A	C	---;CRN	intronic	TFDP1
chr13:114271493_GA	rs4150752	Chromatin_Structure|FAIRE, Chromatin_Structure|DNase-seq, Protein_Binding|ChIP-seq|IKZF1	4	G	A	---;CRN	intronic	TFDP1						0.03
chr13:114276193_GA		Chromatin_Structure|DNase-seq	5	G	A	---;CRN	intronic	TFDP1
chr13:114278302_TG	rs117446115	Chromatin_Structure|DNase-seq, Protein_Binding|ChIP-seq|IKZF1	4	T	G	---;CRN	intronic	TFDP1						0.03
chr13:114278351_CT	rs118111535	Chromatin_Structure|DNase-seq, Protein_Binding|ChIP-seq|IKZF1	4	C	T	---;CRN	intronic	TFDP1			333;Name=lod=30			0.03
chr13:114280795_CT	rs4150759	Chromatin_Structure|DNase-seq	5	C	T	---;CRN	intronic	TFDP1						0.09
chr13:114282204_GA	rs7317356	Chromatin_Structure|FAIRE, Chromatin_Structure|DNase-seq	5	G	A	---;CRN	intronic	TFDP1						0.4
chr13:114283063_GA	rs12867405	Motifs|PWM|Stat3, Motifs|Footprinting|Stat3, Chromatin_Structure|DNase-seq	5	G	A	---;CRN	intronic	TFDP1						0.18
chr13:114283497_AG	rs11619005	Chromatin_Structure|FAIRE, Chromatin_Structure|DNase-seq, Protein_Binding|ChIP-seq|RFX3, Protein_Binding|ChIP-seq|MAFK	4	A	G	---;CRN	intronic	TFDP1						0.35
chr13:114283530_GA	rs9604172	Chromatin_Structure|FAIRE, Chromatin_Structure|DNase-seq, Protein_Binding|ChIP-seq|RFX3	4	G	A	---;CRN	intronic	TFDP1						0.4
chr13:114284358_TC	rs12428925	Chromatin_Structure|DNase-seq	5	T	C	---;CRN	intronic	TFDP1						0.48
chr13:114284372_TC	rs12428926	Chromatin_Structure|DNase-seq	5	T	C	---;CRN	intronic	TFDP1						0.49
chr13:114287388_CT	rs4150784	Chromatin_Structure|DNase-seq	5	C	T	---;CRN	intronic	TFDP1					0.001846	0.03
chr13:114288413_GA	rs4150789	Chromatin_Structure|DNase-seq	5	G	A	---;CRN	intronic	TFDP1						0.03
chr13:114289840_TC	rs4150804	Chromatin_Structure|FAIRE, Chromatin_Structure|DNase-seq	5	T	C	---;CRN	intronic	TFDP1						0.49
chr13:114291240_AG	rs4150813	Chromatin_Structure|DNase-seq	5	A	G	---;CRN	intronic	TFDP1						0.45
chr13:114291729_CT	rs7984700	Motifs|PWM|Max, Motifs|PWM|Egr1, Chromatin_Structure|DNase-seq	5	C	T	---;CRN	intronic	TFDP1						0.44
chr13:114292870_GA	rs4150819	Chromatin_Structure|DNase-seq	5	G	A	---;CRN	intronic	TFDP1						0.03
chr13:114294697_TC		Chromatin_Structure|FAIRE, Chromatin_Structure|DNase-seq, Protein_Binding|ChIP-seq|ZNF263	4	T	C	---;CRN	3' UTR	TFDP1				0.95
chr13:114294754_CT		Motifs|PWM|HIF-2alpha, Motifs|PWM|HIF1A::ARNT, Chromatin_Structure|FAIRE, Chromatin_Structure|DNase-seq	5	C	T	---;CRN	3' UTR	TFDP1				0.95
chr13:114294912_AT		Chromatin_Structure|DNase-seq, Protein_Binding|ChIP-seq|CTCF	4	A	T	---;CRN	3' UTR	TFDP1				0.95
chr13:114295206_GA		Chromatin_Structure|DNase-seq	5	G	A	---;CRN	3' UTR	TFDP1				0.95
chr13:114295226_GA		Chromatin_Structure|DNase-seq	5	G	A	---;CRN	3' UTR	TFDP1				0.95
chr13:114295295_GA		Chromatin_Structure|DNase-seq	5	G	A	---;CRN	3' UTR	TFDP1			537;Name=lod=203	0.95
chr13:114295954_CT	rs4150832	Motifs|PWM|c-Ets-1, Chromatin_Structure|FAIRE	6	C	T	---;CRN	downstream	TFDP1						0.41
chr13:114229783_AG	rs74391399	No data	7	A	G	---;CRN	intergenic	TMCO3(dist=25239),TFDP1(dist=9273)						0.04
chr19:59058444_GC	rs3829643	Motifs|Footprinting|CAC-bindingprotein, Motifs|Footprinting|ZNF515, Motifs|PWM|CAC-bindingprotein, Motifs|Footprinting|SP1, Motifs|PWM|AP-4, Motifs|PWM|ZNF515, Motifs|Footprinting|RREB-1, Motifs|PWM|Egr1, Motifs|PWM|SP1, Motifs|PWM|Zfp740, Motifs|PWM|RREB1, Motifs|Footprinting|SP4, Motifs|Footprinting|UF1H3BETA, Motifs|Footprinting|RREB1, Motifs|PWM|RREB-1, Motifs|Footprinting|AP-4, Motifs|PWM|Zf…	5	G	C	---;CRN	intronic	TRIM28						0.34
chr19:59059729_GA	rs2305120	Chromatin_Structure|DNase-seq, Protein_Binding|ChIP-seq|E2F4	4	G	A	---;CRN	exonic	TRIM28	synonymous SNV	TRIM28:NM_005762:exon8:c.G1170A:p.K390K	527;Name=lod=185		0.068584	0.13
chr19:59059798_CT		Protein_Binding|ChIP-seq|E2F4	5	C	T	---;CRN	intronic	TRIM28
chr19:59066730_AG	rs3810125	Chromatin_Structure|FAIRE, Chromatin_Structure|DNase-seq, Protein_Binding|ChIP-seq|ELF1, Protein_Binding|ChIP-seq|CREBBP, Protein_Binding|ChIP-seq|IKZF1, Protein_Binding|ChIP-seq|ELK4, Protein_Binding|ChIP-seq|POLR2A, Protein_Binding|ChIP-seq|CDX2	4	A	G	---;CRN	upstream;downstream	CHMP2A;UBE2M						0.15
chr19:59048754_CT	rs55716128	Motifs|Footprinting|MEF-2, Motifs|PWM|MEF-2	6	C	T	---;CRN	intergenic	ZBTB45(dist=17833),TRIM28(dist=7082)						0.16
chr19:59050356_GT	rs73066251	Chromatin_Structure|DNase-seq, Protein_Binding|ChIP-seq|HNF4A, Protein_Binding|ChIP-seq|GABPA, Protein_Binding|ChIP-seq|CDX2	4	G	T	---;CRN	intergenic	ZBTB45(dist=19435),TRIM28(dist=5480)						0.25
chr19:59054288_GA	rs73068312	Motifs|PWM|P50:RELA-P65, Motifs|Footprinting|NF-kappaB, Motifs|PWM|NFKB1, Motifs|Footprinting|P50:RELA-P65, Motifs|PWM|NF-kappaB, Chromatin_Structure|DNase-seq	5	G	A	---;CRN	intergenic	ZBTB45(dist=23367),TRIM28(dist=1548)						0.23
chr19:59055112_GT	rs75217180	Chromatin_Structure|FAIRE, Chromatin_Structure|DNase-seq, Protein_Binding|ChIP-seq|CREBBP, Protein_Binding|ChIP-seq|IKZF1, Protein_Binding|ChIP-seq|ZNF263, Protein_Binding|ChIP-seq|POLR2A, Protein_Binding|ChIP-seq|CDX2	4	G	T	---;CRN	upstream	TRIM28						0.16
chr10:93558824_CG	rs77784136	Chromatin_Structure|FAIRE, Chromatin_Structure|DNase-seq, Protein_Binding|ChIP-seq|ELF1, Protein_Binding|ChIP-seq|CREBBP, Protein_Binding|ChIP-seq|ETS1, Protein_Binding|ChIP-seq|TAF1, Protein_Binding|ChIP-seq|ZEB1, Protein_Binding|ChIP-seq|POLR2A	4	C	G	---;CRN	intronic	TNKS2						0.13
chr10:93561308_GA	rs10881969	No data	7	G	A	---;CRN	intronic	TNKS2						0.35
chr10:93561807_AG	rs10748569	No data	7	A	G	---;CRN	intronic	TNKS2						0.76
chr10:93549515_AT		No data	7	A	T	---;CRN	intergenic	PPP1R3C(dist=156657),TNKS2(dist=8636)
chr10:93567089_CA	rs7093641	Chromatin_Structure|FAIRE, Chromatin_Structure|DNase-seq	5	C	A	---;CRN	intronic	TNKS2			578;Name=lod=297			0.19
chr10:93573924_AG		No data	7	A	G	---;CRN	intronic	TNKS2
chr10:93574476_TA		No data	7	T	A	---;CRN	intronic	TNKS2
chr10:93551172_CT		No data	7	C	T	---;CRN	intergenic	PPP1R3C(dist=158314),TNKS2(dist=6979)
chr10:93579934_GA	rs17107084	No data	7	G	A	---;CRN	intronic	TNKS2						0.13
chr10:93551476_CA		Motifs|PWM|FOXJ2	6	C	A	---;CRN	intergenic	PPP1R3C(dist=158618),TNKS2(dist=6675)
chr10:93582313_AT		Motifs|PWM|TAL1::TCF3, Motifs|PWM|Foxj3, Motifs|PWM|Dobox4	6	A	T	---;CRN	intronic	TNKS2
chr10:93551497_GA	rs11592537	Motifs|PWM|Sox5, Chromatin_Structure|FAIRE	6	G	A	---;CRN	intergenic	PPP1R3C(dist=158639),TNKS2(dist=6654)						0.12
chr10:93585649_CT	rs2421698	No data	7	C	T	---;CRN	intronic	TNKS2						0.19
chr10:93552438_AT		No data	7	A	T	---;CRN	intergenic	PPP1R3C(dist=159580),TNKS2(dist=5713)
chr10:93552560_AC		No data	7	A	C	---;CRN	intergenic	PPP1R3C(dist=159702),TNKS2(dist=5591)
chr10:93552624_GC		No data	7	G	C	---;CRN	intergenic	PPP1R3C(dist=159766),TNKS2(dist=5527)
chr10:93595853_GA	rs12220444	No data	7	G	A	---;CRN	intronic	TNKS2						0.35
chr10:93596361_CA	rs7912927	No data	7	C	A	---;CRN	intronic	TNKS2						0.35
chr10:93597325_AT	rs12413256	No data	7	A	T	---;CRN	intronic	TNKS2						0.35
chr10:93597351_AG	rs1770476	Motifs|PWM|E47, Motifs|PWM|TBX5	6	A	G	---;CRN	intronic	TNKS2						0.56
chr10:93598885_CA		Motifs|PWM|Ikaros	6	C	A	---;CRN	intronic	TNKS2
chr10:93553257_CA		Motifs|PWM|SREBP	6	C	A	---;CRN	intergenic	PPP1R3C(dist=160399),TNKS2(dist=4894)
chr10:93553338_AG		No data	7	A	G	---;CRN	intergenic	PPP1R3C(dist=160480),TNKS2(dist=4813)
chr10:93553369_AT		No data	7	A	T	---;CRN	intergenic	PPP1R3C(dist=160511),TNKS2(dist=4782)
chr10:93553377_AC		No data	7	A	C	---;CRN	intergenic	PPP1R3C(dist=160519),TNKS2(dist=4774)
chr10:93553410_TA		Motifs|PWM|BCL6	6	T	A	---;CRN	intergenic	PPP1R3C(dist=160552),TNKS2(dist=4741)
chr10:93553710_TC		No data	7	T	C	---;CRN	intergenic	PPP1R3C(dist=160852),TNKS2(dist=4441)
chr10:93604600_AT	rs2297960	Motifs|PWM|FOXO3, Motifs|PWM|TEF	6	A	T	---;CRN	intronic	TNKS2						0.35
chr10:93553812_GA		Motifs|PWM|IRF-2, Motifs|PWM|IRF2, Motifs|PWM|BLIMP1, Motifs|PWM|IRF-1, Chromatin_Structure|FAIRE	6	G	A	---;CRN	intergenic	PPP1R3C(dist=160954),TNKS2(dist=4339)
chr10:93553853_GC		No data	7	G	C	---;CRN	intergenic	PPP1R3C(dist=160995),TNKS2(dist=4298)
chr10:93554038_AG		Motifs|PWM|Pou5f1, Motifs|PWM|SOX4, Motifs|PWM|Nanog, Motifs|PWM|SOX9, Motifs|PWM|Tcf7, Motifs|PWM|Sox2, Motifs|PWM|Sox11	6	A	G	---;CRN	intergenic	PPP1R3C(dist=161180),TNKS2(dist=4113)
chr10:93554139_AG		Motifs|PWM|Tbp	6	A	G	---;CRN	intergenic	PPP1R3C(dist=161281),TNKS2(dist=4012)
chr10:93610012_CG		Motifs|PWM|Pitx2	6	C	G	---;CRN	intronic	TNKS2
chr10:93554682_CA		Chromatin_Structure|FAIRE, Chromatin_Structure|DNase-seq	5	C	A	---;CRN	intergenic	PPP1R3C(dist=161824),TNKS2(dist=3469)
chr10:93554755_TG		No data	7	T	G	---;CRN	intergenic	PPP1R3C(dist=161897),TNKS2(dist=3396)
chr10:93554758_AG		Motifs|PWM|RBP-Jkappa, Motifs|PWM|Oct-1, Chromatin_Structure|FAIRE	6	A	G	---;CRN	intergenic	PPP1R3C(dist=161900),TNKS2(dist=3393)
chr10:93554916_CT		No data	7	C	T	---;CRN	intergenic	PPP1R3C(dist=162058),TNKS2(dist=3235)
chr10:93554967_AC		No data	7	A	C	---;CRN	intergenic	PPP1R3C(dist=162109),TNKS2(dist=3184)
chr10:93554973_GA		No data	7	G	A	---;CRN	intergenic	PPP1R3C(dist=162115),TNKS2(dist=3178)
chr10:93555172_AT		Motifs|PWM|Sox17, Motifs|PWM|Sox8, Motifs|PWM|Sox7	6	A	T	---;CRN	intergenic	PPP1R3C(dist=162314),TNKS2(dist=2979)
chr10:93555741_AG		No data	7	A	G	---;CRN	intergenic	PPP1R3C(dist=162883),TNKS2(dist=2410)
chr10:93556188_CT		Chromatin_Structure|FAIRE, Chromatin_Structure|DNase-seq	5	C	T	---;CRN	intergenic	PPP1R3C(dist=163330),TNKS2(dist=1963)
chr10:93630032_AG		No data	7	A	G	---;CRN	intergenic	TNKS2(dist=4800),FGFBP3(dist=36313)
chr10:93556497_GA	rs4933220	Chromatin_Structure|FAIRE, Chromatin_Structure|DNase-seq	5	G	A	---;CRN	intergenic	PPP1R3C(dist=163639),TNKS2(dist=1654)						0.57
chr10:93556855_TC	rs1341263	Motifs|PWM|FOXJ2, Motifs|Footprinting|FOXJ2, Chromatin_Structure|FAIRE, Chromatin_Structure|DNase-seq, Protein_Binding|ChIP-seq|PBX3, Protein_Binding|ChIP-seq|IRF4	2b	T	C	---;CRN	intergenic	PPP1R3C(dist=163997),TNKS2(dist=1296)						0.37
chr11:65481544_TC	rs488170	Motifs|PWM|CDP, Chromatin_Structure|FAIRE	6	T	C	---;CRN	intronic	KAT5						0.89
chr11:65483370_CG	rs75601653	Motifs|PWM|RelB:p52(NF-kappaB), Motifs|PWM|PTF1-beta, Chromatin_Structure|DNase-seq	5	C	G	---;CRN	intronic	KAT5						0.22
chr11:65483374_GC	rs7120713	Motifs|PWM|PTF1-beta, Chromatin_Structure|DNase-seq	5	G	C	---;CRN	intronic	KAT5						0.28
chr11:65484719_CA	rs2236683	Chromatin_Structure|DNase-seq, Protein_Binding|ChIP-seq|POLR2A	4	C	A	---;CRN	intronic	KAT5						0.12
chr11:65485337_AG	rs535111	Chromatin_Structure|FAIRE, Protein_Binding|ChIP-seq|POLR2A	5	A	G	---;CRN	3' UTR	RNASEH2C						0.35
chr11:65471422_CG	rs7122098	Motifs|Footprinting|, Chromatin_Structure|DNase-seq	5	C	G	---;CRN	intergenic	RELA(dist=40979),KAT5(dist=8051)						0.24
chr11:65490466_AC		Motifs|PWM|LUN-1	6	A	C	---;CRN	intergenic	RNASEH2C(dist=2057),AP5B1(dist=50903)
chr11:65471742_AT	rs1963977	Motifs|PWM|Osr2, Motifs|PWM|Osr1	6	A	T	---;CRN	intergenic	RELA(dist=41299),KAT5(dist=7731)						0.24
chr11:65472660_CT		No data	7	C	T	---;CRN	intergenic	RELA(dist=42217),KAT5(dist=6813)
chr11:65472690_GT		No data	7	G	T	---;CRN	intergenic	RELA(dist=42247),KAT5(dist=6783)
chr11:65472781_CT		Motifs|PWM|MZF1, Motifs|Footprinting|MZF1	6	C	T	---;CRN	intergenic	RELA(dist=42338),KAT5(dist=6692)
chr11:65473597_TC	rs565267	Motifs|PWM|Egr-2, Protein_Binding|ChIP-seq|CTCF	5	T	C	---;CRN	intergenic	RELA(dist=43154),KAT5(dist=5876)						0.89
chr11:65474029_AG		Chromatin_Structure|DNase-seq, Protein_Binding|ChIP-seq|ELF1, Protein_Binding|ChIP-seq|RFX5, Protein_Binding|ChIP-seq|CTCF	4	A	G	---;CRN	intergenic	RELA(dist=43586),KAT5(dist=5444)
chr11:65475129_GA	rs559064	No data	7	G	A	---;CRN	intergenic	RELA(dist=44686),KAT5(dist=4344)						0.1
chr11:65476368_CT	rs147136176	No data	7	C	T	---;CRN	intergenic	RELA(dist=45925),KAT5(dist=3105)						0.01
chr11:65477177_AG		Chromatin_Structure|DNase-seq, Protein_Binding|ChIP-seq|GATA6	4	A	G	---;CRN	intergenic	RELA(dist=46734),KAT5(dist=2296)
chr11:65477196_CT		Chromatin_Structure|DNase-seq, Protein_Binding|ChIP-seq|GATA6	4	C	T	---;CRN	intergenic	RELA(dist=46753),KAT5(dist=2277)
chr11:65477262_TC		Chromatin_Structure|FAIRE, Chromatin_Structure|DNase-seq, Protein_Binding|ChIP-seq|ELK4, Protein_Binding|ChIP-seq|GATA6	4	T	C	---;CRN	intergenic	RELA(dist=46819),KAT5(dist=2211)
chr11:65477418_AT		Chromatin_Structure|DNase-seq, Protein_Binding|ChIP-seq|ELK4, Protein_Binding|ChIP-seq|GATA6, Protein_Binding|ChIP-seq|SRF	4	A	T	---;CRN	intergenic	RELA(dist=46975),KAT5(dist=2055)
chr11:65477452_GA		Motifs|PWM|Dmbx1, Chromatin_Structure|DNase-seq, Protein_Binding|ChIP-seq|ELK4, Protein_Binding|ChIP-seq|GATA6, Protein_Binding|ChIP-seq|SRF	3a	G	A	---;CRN	intergenic	RELA(dist=47009),KAT5(dist=2021)
chr11:65477486_GT		Chromatin_Structure|DNase-seq, Protein_Binding|ChIP-seq|ELK4, Protein_Binding|ChIP-seq|GATA6, Protein_Binding|ChIP-seq|SRF	4	G	T	---;CRN	intergenic	RELA(dist=47043),KAT5(dist=1987)
chr11:65477527_CT		Chromatin_Structure|DNase-seq, Protein_Binding|ChIP-seq|ELK4	4	C	T	---;CRN	intergenic	RELA(dist=47084),KAT5(dist=1946)
chr11:65478084_TG		Motifs|PWM|Pou2f2, Chromatin_Structure|DNase-seq	5	T	G	---;CRN	intergenic	RELA(dist=47641),KAT5(dist=1389)
chr19:6773831_GT	rs59147975	Chromatin_Structure|FAIRE, Chromatin_Structure|DNase-seq, Protein_Binding|ChIP-seq|EGR1, Protein_Binding|ChIP-seq|POU2F2, Protein_Binding|ChIP-seq|CREBBP, Protein_Binding|ChIP-seq|ETS1, Protein_Binding|ChIP-seq|PAX5, Protein_Binding|ChIP-seq|POLR2A	4	G	T	---;CRN	intronic	VAV1						0.42
chr19:6778222_GA	rs8100785	Chromatin_Structure|FAIRE, Chromatin_Structure|DNase-seq, Protein_Binding|ChIP-seq|CREBBP	4	G	A	---;CRN	intronic	VAV1						0.5
chr19:6785961_GA	rs808843	No data	7	G	A	---;CRN	intronic	VAV1						0.21
chr19:6788907_GT	rs473021	Protein_Binding|ChIP-seq|FOXA1	5	G	T	---;CRN	intronic	VAV1						0.2
chr19:6788979_CT	rs472835	Motifs|PWM|NRSF, Motifs|PWM|REST, Chromatin_Structure|DNase-seq, Protein_Binding|ChIP-seq|FOXA1, Protein_Binding|ChIP-seq|EBF1, Protein_Binding|ChIP-seq|EP300	3a	C	T	---;CRN	intronic	VAV1						0.21
chr19:6789063_TC	rs692397	Chromatin_Structure|DNase-seq, Protein_Binding|ChIP-seq|FOXA1, Protein_Binding|ChIP-seq|EBF1, Protein_Binding|ChIP-seq|GATA3, Protein_Binding|ChIP-seq|EP300	4	T	C	---;CRN	intronic	VAV1						0.24
chr19:6790326_AG	rs2546122	Motifs|PWM|HNF1, Motifs|Footprinting|HNF1	6	A	G	---;CRN	intronic	VAV1						0.31
chr19:6790825_TC	rs2135789	Motifs|PWM|Bcl6b, Motifs|PWM|BCL6, Chromatin_Structure|DNase-seq	5	T	C	---;CRN	intronic	VAV1						0.23
chr19:6792827_AG	rs2617808	Motifs|PWM|ICSBP, Motifs|PWM|IRF-2, Motifs|PWM|ISGF-3, Motifs|PWM|IRF, Motifs|PWM|IRF-1	6	A	G	---;CRN	intronic	VAV1						0.21
chr19:6793829_TC	rs2546131	Motifs|Footprinting|GATA-3, Motifs|PWM|IRF3, Motifs|PWM|GATA-3, Motifs|Footprinting|IRF3, Chromatin_Structure|DNase-seq, Protein_Binding|ChIP-seq|AR	2b	T	C	---;CRN	intronic	VAV1						0.21
chr19:6794481_GA	rs2660486	Motifs|PWM|Zfx, Motifs|Footprinting|Zfx, Chromatin_Structure|FAIRE	6	G	A	---;CRN	intronic	VAV1						0.21
chr19:6795389_AG	rs2617816	Chromatin_Structure|DNase-seq, Protein_Binding|ChIP-seq|FOSL2, Protein_Binding|ChIP-seq|JUND	4	A	G	---;CRN	intronic	VAV1						0.23
chr19:6795472_GA	rs4807900	No data	7	G	A	---;CRN	intronic	VAV1						0.21
chr19:6796380_GC	rs2617819	No data	7	G	C	---;CRN	intronic	VAV1						0.27
chr19:6798708_AT	rs2436517	No data	7	A	T	---;CRN	intronic	VAV1						0.78
chr19:6799560_TC		No data	7	T	C	---;CRN	intronic	VAV1
chr19:6800470_TG		Chromatin_Structure|FAIRE, Chromatin_Structure|DNase-seq	5	T	G	---;CRN	intronic	VAV1
chr19:6800694_GA	rs2436516	Motifs|PWM|COUPTF, Motifs|PWM|Zbtb3	6	G	A	---;CRN	intronic	VAV1						0.8
chr19:6800779_CA	rs2436515	Motifs|PWM|Pknox2	6	C	A	---;CRN	intronic	VAV1						0.83
chr19:6801481_GA	rs2617822	Chromatin_Structure|FAIRE, Chromatin_Structure|DNase-seq, Protein_Binding|ChIP-seq|ELF1, Protein_Binding|ChIP-seq|SMARCA4, Protein_Binding|ChIP-seq|NFKB1, Protein_Binding|ChIP-seq|POLR2A	4	G	A	---;CRN	intronic	VAV1						0.75
chr19:6802081_CA	rs2546134	Chromatin_Structure|FAIRE, Chromatin_Structure|DNase-seq, Protein_Binding|ChIP-seq|ELF1, Protein_Binding|ChIP-seq|SMARCA4, Protein_Binding|ChIP-seq|EBF1, Protein_Binding|ChIP-seq|GABPA, Protein_Binding|ChIP-seq|POLR2A	4	C	A	---;CRN	intronic	VAV1						0.92
chr19:6802215_TG	rs2546136	Motifs|PWM|VDR, Motifs|PWM|MZF1, Protein_Binding|ChIP-seq|ELF1	5	T	G	---;CRN	intronic	VAV1						0.89
chr19:6805745_GA		No data	7	G	A	---;CRN	intronic	VAV1
chr19:6807814_CT	rs28873729	Motifs|PWM|NRSF	6	C	T	---;CRN	intronic	VAV1						0.69
chr19:6810013_AC	rs3097355	No data	7	A	C	---;CRN	intronic	VAV1						0.59
chr19:6767992_GT	rs62125127	Motifs|PWM|AhR, Motifs|Footprinting|AhR, Chromatin_Structure|FAIRE, Chromatin_Structure|DNase-seq, Protein_Binding|ChIP-seq|TFAP2A, Protein_Binding|ChIP-seq|TFAP2C, Protein_Binding|ChIP-seq|CEBPB, Protein_Binding|ChIP-seq|NFKB1, Protein_Binding|ChIP-seq|ELF1, Protein_Binding|ChIP-seq|POLR2A, Protein_Binding|ChIP-seq|GTF3C2, Protein_Binding|ChIP-seq|ELK4, Protein_Binding|ChIP-seq|EBF1	2b	G	T	---;CRN	upstream	SH2D3A						0.09
chr19:6817492_TG	rs77953201	Motifs|PWM|Tcf2, Motifs|PWM|HFH4(FOXJ1), Motifs|PWM|Tcf1	6	T	G	---;CRN	intronic	VAV1						0.04
chr19:6818351_GA	rs72620535	No data	7	G	A	---;CRN	intronic	VAV1						0.19
chr19:6820412_TC	rs164017	No data	7	T	C	---;CRN	intronic	VAV1						0.13
chr19:6821931_GC	rs906331	Motifs|PWM|CACD, Motifs|Footprinting|VDR, Motifs|PWM|RREB1, Motifs|Footprinting|RREB1, Motifs|PWM|VDR, Motifs|Footprinting|CACD, Motifs|PWM|Spz1, Chromatin_Structure|DNase-seq	5	G	C	---;CRN	intronic	VAV1					0.241009	0.27
chr19:6822199_GA	rs347034	Chromatin_Structure|DNase-seq	5	G	A	---;CRN	intronic	VAV1					0.071572	0.13
chr19:6822219_TC	rs347033	Motifs|PWM|ESR1, Chromatin_Structure|DNase-seq	5	T	C	---;CRN	intronic	VAV1					0.221434	0.23
chr19:6827356_AG	rs3844451	Motifs|PWM|AML	6	A	G	---;CRN	intronic	VAV1						0.65
chr19:6827443_TG		No data	7	T	G	---;CRN	intronic	VAV1
chr19:6827565_CG	rs164023	No data	7	C	G	---;CRN	intronic	VAV1						0.95
chr19:6831355_GA	rs3786686	Chromatin_Structure|DNase-seq	5	G	A	---;CRN	intronic	VAV1						0.33
chr19:6832060_TA	rs625828	Motifs|PWM|Egr1, Chromatin_Structure|DNase-seq	5	T	A	---;CRN	intronic	VAV1					0.322082	0.3
chr19:6841084_GC		No data	7	G	C	---;CRN	intronic	VAV1
chr19:6848973_GT		Motifs|PWM|Foxl1, Motifs|PWM|FOXJ2, Motifs|PWM|HFH1(FOXQ1), Motifs|PWM|Foxk1, Motifs|PWM|Freac-7, Motifs|PWM|Foxq1, Protein_Binding|ChIP-seq|ZNF263	5	G	T	---;CRN	intronic	VAV1
chr19:6849701_CT		No data	7	C	T	---;CRN	intronic	VAV1
chr19:6849704_AT		No data	7	A	T	---;CRN	intronic	VAV1
chr19:6849906_AT	rs331677	Motifs|PWM|HNF3alpha, Motifs|PWM|HNF3, Chromatin_Structure|FAIRE	6	A	T	---;CRN	intronic	VAV1						0.4
chr19:6850046_CT		Chromatin_Structure|FAIRE, Chromatin_Structure|DNase-seq, Protein_Binding|ChIP-seq|MEF2C, Protein_Binding|ChIP-seq|MAFF, Protein_Binding|ChIP-seq|MEF2A, Protein_Binding|ChIP-seq|MAFK	4	C	T	---;CRN	intronic	VAV1
chr1:43167725_AT		No data	7	A	T	---;CRN	3' UTR	YBX1			760;Name=lod=1633
chr1:43141065_AC	rs4660654	Chromatin_Structure|DNase-seq	5	A	C	---;CRN	intronic	PPIH						0.12
chr1:43170523_CT	rs12045960	Motifs|Footprinting|	6	C	T	---;CRN	intergenic	YBX1(dist=2503),CLDN19(dist=28241)						0.38
chr1:43170548_GA	rs11210699	No data	7	G	A	---;CRN	intergenic	YBX1(dist=2528),CLDN19(dist=28216)						0.38
chr1:43171822_TC	rs6663618	Motifs|PWM|Nanog	6	T	C	---;CRN	intergenic	YBX1(dist=3802),CLDN19(dist=26942)						0.41
chr1:43172247_TC	rs4660655	No data	7	T	C	---;CRN	intergenic	YBX1(dist=4227),CLDN19(dist=26517)						0.44
chr7:99671953_AG	rs10224595	No data	7	A	G	---;CRN	intronic	ZNF3						0.98
chr7:99674286_GA	rs72615159	No data	7	G	A	---;CRN	intronic	ZNF3						0.28
chr7:99678349_GT		Chromatin_Structure|DNase-seq	5	G	T	---;CRN	intronic	ZNF3
chr7:99682500_TC		Motifs|PWM|Foxd3, Motifs|PWM|Foxa2, Motifs|PWM|Foxk1, Motifs|PWM|Sox12, Motifs|PWM|HFH4(FOXJ1), Motifs|PWM|FOXP1, Motifs|PWM|Zfp105	6	T	C	---;CRN	intergenic	ZNF3(dist=3129),COPS6(dist=4083)
chr7:99660659_GT		No data	7	G	T	---;CRN	intronic	ZSCAN21
chr5:112165306_GA		No data	7	G	A	CRC;---	intronic	APC
chr5:112169624_AG	rs918397	No data	7	A	G	CRC;---	intronic	APC						0.12
chr5:112171672_GA		No data	7	G	A	CRC;---	intronic	APC
chr5:112087712_TC	rs76885576	Motifs|PWM|Pou4f3, Motifs|PWM|Pou3f2, Motifs|PWM|Dlx1, Motifs|PWM|Pou1f1, Motifs|PWM|Ipf1, Motifs|PWM|Pou2f1, Motifs|PWM|HoxB5, Motifs|PWM|Lmx1b, Motifs|PWM|Hoxb5, Motifs|PWM|Pou3f4, Motifs|PWM|Oct-6, Motifs|PWM|Lhx3, Motifs|PWM|Lhx5, Motifs|PWM|Pou3f1, Motifs|PWM|HOXC-8, Motifs|PWM|Hlx1, Motifs|PWM|HOXD3, Motifs|PWM|Nkx6-1, Motifs|PWM|Hoxd3, Motifs|PWM|Hoxa6, Motifs|PWM|HOXA7, Motifs|PWM|Meox1, …	6	T	C	CRC;---	intronic	APC						0.09
chr5:112103680_GA	rs2431239	No data	7	G	A	CRC;---	intronic	APC						0.46
chr5:112112774_CT	rs77722471	Motifs|PWM|Hoxb13, Motifs|PWM|Nkx6-1	6	C	T	CRC;---	intronic	APC						0.01
chr5:112113617_GT		Chromatin_Structure|FAIRE, Chromatin_Structure|DNase-seq	5	G	T	CRC;---	intronic	APC			369;Name=lod=42
chr5:112117797_GT		No data	7	G	T	CRC;---	intronic	APC
chr5:112118985_GA		No data	7	G	A	CRC;---	intronic	APC
chr5:112119132_TG	rs76061636	No data	7	T	G	CRC;---	intronic	APC						0.06
chr5:112070456_GA		Chromatin_Structure|DNase-seq	5	G	A	CRC;---	intronic	APC
chr5:112133534_AT		Motifs|PWM|Irx4, Motifs|PWM|Irx6, Motifs|Footprinting|Oct-1, Motifs|PWM|Irx2, Motifs|PWM|Oct-1, Chromatin_Structure|FAIRE	6	A	T	CRC;---	intronic	APC
chr5:112141153_GA	rs75165325	Motifs|PWM|FOXJ2, Motifs|PWM|FOXI1, Motifs|PWM|Foxd3, Motifs|PWM|HFH4(FOXJ1), Motifs|PWM|HNF3alpha, Motifs|PWM|FOXD3, Motifs|PWM|FOXfactors, Motifs|PWM|HFH3(FOXI1), Motifs|PWM|HNF3	6	G	A	CRC;---	intronic	APC						0.03
chr5:112149927_AG	rs2707761	Motifs|PWM|Sox1, Motifs|PWM|Hoxa4, Motifs|PWM|POU3F2, Motifs|PWM|Hbp1, Motifs|PWM|Nkx6-3, Motifs|PWM|Isl2	6	A	G	CRC;---	intronic	APC						0.22
chr5:112152824_CT		Motifs|PWM|Lyf-1, Motifs|PWM|Ikaros	6	C	T	CRC;---	intronic	APC
chr16:339309_GT		Motifs|PWM|SREBP, Motifs|Footprinting|SREBP, Motifs|Footprinting|, Chromatin_Structure|DNase-seq	5	G	T	CRC;---	intronic	AXIN1
chr16:349103_GA		Chromatin_Structure|DNase-seq	5	G	A	CRC;---	intronic	AXIN1
chr16:349221_TC	rs214247	Single_Nucleotides|NME4|eQTL, Single_Nucleotides|AXIN1|eQTL, Motifs|Footprinting|Foxa2, Motifs|PWM|Foxa2, Motifs|Footprinting|HNF3, Motifs|PWM|HNF3, Chromatin_Structure|DNase-seq	1f	T	C	CRC;---	intronic	AXIN1						0.37
chr16:349293_AG	rs214246	Single_Nucleotides|AXIN1|eQTL, Motifs|Footprinting|GAL4, Chromatin_Structure|DNase-seq	1f	A	G	CRC;---	intronic	AXIN1						0.51
chr16:354915_TC		Motifs|Footprinting|, Chromatin_Structure|DNase-seq	5	T	C	CRC;---	intronic	AXIN1
chr16:356689_GA	rs1981492	Single_Nucleotides|TMEM8|eQTL, Chromatin_Structure|DNase-seq, Protein_Binding|ChIP-seq|IKZF1	1f	G	A	CRC;---	intronic	AXIN1						0.37
chr16:362930_AC		Motifs|PWM|GTF2IRD1-isoform2, Chromatin_Structure|DNase-seq, Protein_Binding|ChIP-seq|RFX3	3a	A	C	CRC;---	intronic	AXIN1
chr16:363091_CT	rs56354847	Chromatin_Structure|DNase-seq, Protein_Binding|ChIP-seq|RFX3	4	C	T	CRC;---	intronic	AXIN1						0.12
chr16:365024_CA	rs7198225	Motifs|PWM|Zfp161, Chromatin_Structure|DNase-seq	5	C	A	CRC;---	intronic	AXIN1						0.46
chr16:367541_AC		Chromatin_Structure|FAIRE, Chromatin_Structure|DNase-seq, Protein_Binding|ChIP-seq|IKZF1	4	A	C	CRC;---	intronic	AXIN1
chr16:370662_TC	rs150311779	Motifs|PWM|Irx6, Motifs|Footprinting|Oct-1, Motifs|PWM|FOXL1, Motifs|PWM|Oct-1	6	T	C	CRC;---	intronic	AXIN1						0.0027
chr16:372635_TG	rs3848364	Chromatin_Structure|DNase-seq	5	T	G	CRC;---	intronic	AXIN1						0.37
chr16:377794_GA	rs11648673	Single_Nucleotides|TMEM8|eQTL, Chromatin_Structure|FAIRE, Chromatin_Structure|DNase-seq, Protein_Binding|ChIP-seq|SMARCC1, Protein_Binding|ChIP-seq|USF2, Protein_Binding|ChIP-seq|USF1, Protein_Binding|ChIP-seq|TBP	1f	G	A	CRC;---	intronic	AXIN1						0.24
chr16:378119_GT		Motifs|PWM|SP1, Motifs|PWM|Klf4, Motifs|Footprinting|Sp1, Motifs|PWM|Sp1, Chromatin_Structure|FAIRE	6	G	T	CRC;---	intronic	AXIN1
chr16:391870_CA		Motifs|Footprinting|, Chromatin_Structure|FAIRE, Protein_Binding|ChIP-seq|NFYA	5	C	A	CRC;---	intronic	AXIN1
chr16:394005_TC		Motifs|PWM|C/EBPgamma, Motifs|PWM|Tcfap2e, Motifs|PWM|Elf3, Motifs|PWM|Srf, Motifs|PWM|Zfp105, Protein_Binding|ChIP-seq|HEY1	5	T	C	CRC;---	intronic	AXIN1
chr16:394906_CA	rs12925148	Chromatin_Structure|DNase-seq	5	C	A	CRC;---	intronic	AXIN1						0.09
chr16:336310_TA		Chromatin_Structure|DNase-seq	5	T	A	CRC;---	intronic	PDIA2
chr6:33280936_CA		Chromatin_Structure|FAIRE, Chromatin_Structure|DNase-seq, Protein_Binding|ChIP-seq|SIN3A	4	C	A	CRC;---	intronic	TAPBP
chr21:40182177_TC	rs3746882	Motifs|PWM|HNF3, Chromatin_Structure|DNase-seq	5	T	C	CRC;---	intronic	ETS2						0.16
chr21:40187113_TA	rs74926996	Chromatin_Structure|FAIRE, Chromatin_Structure|DNase-seq	5	T	A	CRC;---	intronic	ETS2
chr21:40194847_TC		Motifs|PWM|AP-2, Chromatin_Structure|FAIRE, Chromatin_Structure|DNase-seq	5	T	C	CRC;---	3' UTR	ETS2
chr21:40200542_AG		Motifs|PWM|Hdx	6	A	G	CRC;---	intergenic	ETS2(dist=3664),PSMG1(dist=346830)
chr21:40201065_GA	rs71536817	No data	7	G	A	CRC;---	intergenic	ETS2(dist=4187),PSMG1(dist=346307)
chr21:40201071_CT	rs113804497	No data	7	C	T	CRC;---	intergenic	ETS2(dist=4193),PSMG1(dist=346301)
chr21:40201187_CT	rs59876439	No data	7	C	T	CRC;---	intergenic	ETS2(dist=4309),PSMG1(dist=346185)
chr21:40201411_GA		Motifs|PWM|Sox1, Motifs|PWM|Sox17	6	G	A	CRC;---	intergenic	ETS2(dist=4533),PSMG1(dist=345961)
chr21:40201484_TC	rs13053015	No data	7	T	C	CRC;---	intergenic	ETS2(dist=4606),PSMG1(dist=345888)
chr21:40201525_CG		No data	7	C	G	CRC;---	intergenic	ETS2(dist=4647),PSMG1(dist=345847)
chr21:40201581_TC		No data	7	T	C	CRC;---	intergenic	ETS2(dist=4703),PSMG1(dist=345791)
chr21:40201703_TC		No data	7	T	C	CRC;---	intergenic	ETS2(dist=4825),PSMG1(dist=345669)
chr21:40201707_CT	rs36184002	Motifs|PWM|OCT-x	6	C	T	CRC;---	intergenic	ETS2(dist=4829),PSMG1(dist=345665)
chr21:40201787_GA		No data	7	G	A	CRC;---	intergenic	ETS2(dist=4909),PSMG1(dist=345585)
chr21:40167616_AC		No data	7	A	C	CRC;---	intergenic	LINC00114(dist=22215),ETS2(dist=9615)
chr17:41607977_CT	rs11658920	Motifs|PWM|Zfp161, Motifs|PWM|Gm397, Chromatin_Structure|FAIRE, Chromatin_Structure|DNase-seq, Protein_Binding|ChIP-seq|RAD21, Protein_Binding|ChIP-seq|ETS1, Protein_Binding|ChIP-seq|TBP, Protein_Binding|ChIP-seq|TAF1, Protein_Binding|ChIP-seq|MAFF, Protein_Binding|ChIP-seq|GABPA, Protein_Binding|ChIP-seq|POLR2A, Protein_Binding|ChIP-seq|MAFK	3a	C	T	CRC;---	intronic	ETV4
chr17:41621958_AC		Motifs|PWM|VDR, Motifs|Footprinting|CAC-bindingprotein, Motifs|PWM|CAC-bindingprotein, Motifs|Footprinting|ZNF515, Motifs|Footprinting|SP1, Motifs|PWM|RREB-1, Motifs|PWM|ZNF515, Motifs|Footprinting|RREB-1, Motifs|PWM|Zfp281, Motifs|PWM|SP4, Motifs|PWM|SP1, Motifs|Footprinting|Sp1, Motifs|Footprinting|ZNF219, Motifs|Footprinting|VDR, Motifs|PWM|Zfp740, Motifs|PWM|RREB1, Motifs|Footprinting|SP4, Mo…	2a	A	C	CRC;---	intronic	ETV4
chr11:128660020_CA	rs608764	Chromatin_Structure|DNase-seq	5	C	A	CRC;---	intronic	FLI1						0.21
chr11:128662814_TC		Motifs|PWM|Rfx3, Motifs|PWM|GCNF, Motifs|PWM|Pax-6	6	T	C	CRC;---	intronic	FLI1
chr11:128662869_CA		No data	7	C	A	CRC;---	intronic	FLI1
chr11:128663126_TC	rs10488705	Motifs|PWM|Brn-2	6	T	C	CRC;---	intronic	FLI1						0.32
chr11:128664177_TC	rs2268597	No data	7	T	C	CRC;---	intronic	FLI1						0.14
chr11:128664789_GA	rs587415	No data	7	G	A	CRC;---	intronic	FLI1						0.12
chr11:128666596_GA	rs3781722	Chromatin_Structure|DNase-seq	5	G	A	CRC;---	intronic	FLI1						0.13
chr11:128673853_TG		No data	7	T	G	CRC;---	intronic	FLI1
chr11:128674520_TC		Chromatin_Structure|DNase-seq	5	T	C	CRC;---	intronic	FLI1
chr11:128676868_GT	rs2071617	Chromatin_Structure|DNase-seq	5	G	T	CRC;---	intronic	FLI1						0.13
chr11:128676913_AG	rs2071618	Chromatin_Structure|DNase-seq	5	A	G	CRC;---	intronic	FLI1						0.13
chr11:128684696_AT	rs680916	Motifs|PWM|Sox12, Motifs|PWM|SOX9, Motifs|PWM|BLIMP1, Chromatin_Structure|FAIRE, Chromatin_Structure|DNase-seq	5	A	T	CRC;---	intergenic	FLI1(dist=1534),KCNJ1(dist=23219)						0.23
chr11:128567300_TG		Chromatin_Structure|FAIRE, Chromatin_Structure|DNase-seq	5	T	G	CRC;---	intronic	FLI1
chr11:128571644_CA	rs1944853	Chromatin_Structure|FAIRE, Chromatin_Structure|DNase-seq	5	C	A	CRC;---	intronic	FLI1						0.06
chr11:128575132_GA	rs7128819	Chromatin_Structure|FAIRE, Protein_Binding|ChIP-seq|AR	5	G	A	CRC;---	intronic	FLI1						0.17
chr11:128582251_CA		No data	7	C	A	CRC;---	intronic	FLI1
chr11:128586027_AG		Chromatin_Structure|FAIRE, Chromatin_Structure|DNase-seq	5	A	G	CRC;---	intronic	FLI1
chr11:128595557_CG	rs73015314	Chromatin_Structure|FAIRE, Chromatin_Structure|DNase-seq, Protein_Binding|ChIP-seq|MEF2C, Protein_Binding|ChIP-seq|ETS1, Protein_Binding|ChIP-seq|EBF1, Protein_Binding|ChIP-seq|NFKB1, Protein_Binding|ChIP-seq|MEF2A, Protein_Binding|ChIP-seq|BCL11A, Protein_Binding|ChIP-seq|POLR2A, Protein_Binding|ChIP-seq|IRF4	4	C	G	CRC;---	intronic	FLI1
chr11:128595559_GC	rs12293343	Motifs|PWM|RREB1, Chromatin_Structure|FAIRE, Chromatin_Structure|DNase-seq, Protein_Binding|ChIP-seq|MEF2C, Protein_Binding|ChIP-seq|ETS1, Protein_Binding|ChIP-seq|EBF1, Protein_Binding|ChIP-seq|NFKB1, Protein_Binding|ChIP-seq|MEF2A, Protein_Binding|ChIP-seq|BCL11A, Protein_Binding|ChIP-seq|POLR2A, Protein_Binding|ChIP-seq|IRF4	3a	G	C	CRC;---	intronic	FLI1
chr11:128596898_AG	rs1148074	Chromatin_Structure|FAIRE, Chromatin_Structure|DNase-seq, Protein_Binding|ChIP-seq|EGR1, Protein_Binding|ChIP-seq|ELF1, Protein_Binding|ChIP-seq|EBF1, Protein_Binding|ChIP-seq|SPI1, Protein_Binding|ChIP-seq|GABPA	4	A	G	CRC;---	intronic	FLI1						0.06
chr11:128560276_TC	rs56369005	Chromatin_Structure|DNase-seq, Protein_Binding|ChIP-seq|IKZF1	4	T	C	CRC;---	intronic	FLI1			355;Name=lod=37			0.17
chr11:128624811_AG	rs2155135	No data	7	A	G	CRC;---	intronic	FLI1						0.11
chr11:128628628_CT	rs4558174	No data	7	C	T	CRC;---	intronic	FLI1						0.11
chr11:128633654_AG	rs41475953	Motifs|PWM|Ascl2, Chromatin_Structure|DNase-seq	5	A	G	CRC;---	intronic	FLI1						0.22
chr11:128636793_TC		Chromatin_Structure|DNase-seq	5	T	C	CRC;---	intronic	FLI1
chr11:128638651_TC	rs1148062	No data	7	T	C	CRC;---	intronic	FLI1						0.23
chr11:128639333_TC	rs687572	Chromatin_Structure|FAIRE, Chromatin_Structure|DNase-seq	5	T	C	CRC;---	intronic	FLI1						0.35
chr11:128653613_GC	rs503802	Chromatin_Structure|DNase-seq	5	G	C	CRC;---	intronic	FLI1						0.05
chr1:78403237_AG		No data	7	A	G	CRC;---	intronic	NEXN
chr1:78406113_GC	rs77227261	Chromatin_Structure|DNase-seq	5	G	C	CRC;---	intronic	NEXN						0.06
chr1:78392871_AG	rs115465149	Motifs|PWM|Nkx2-1, Chromatin_Structure|FAIRE	6	A	G	CRC;---	intronic	NEXN						0.06
chr1:78419212_GA		No data	7	G	A	CRC;---	intronic	FUBP1
chr1:78422291_TG		Motifs|PWM|Lmo2complex	6	T	G	CRC;---	exonic	FUBP1	synonymous SNV	FUBP1:NM_003902:exon17:c.A1671C:p.A557A
chr1:78436099_TC	rs80077063	Motifs|PWM|RUNX1, Motifs|PWM|SRF, Chromatin_Structure|FAIRE, Chromatin_Structure|DNase-seq	5	T	C	CRC;---	intronic	FUBP1						0.06
chr1:78441369_GA	rs77595732	Chromatin_Structure|DNase-seq	5	G	A	CRC;---	intronic	FUBP1						0.06
chr1:78442127_TC	rs139129895	Motifs|PWM|Sox4	6	T	C	CRC;---	intronic	FUBP1						0.01
chr1:78446023_AG	rs28707152	Motifs|PWM|Zfp128, Motifs|PWM|FOXP1, Motifs|PWM|Tbp, Chromatin_Structure|DNase-seq	5	A	G	CRC;---	intergenic	FUBP1(dist=1246),DNAJB4(dist=24613)
chr1:78446439_GA	rs34128192	Motifs|PWM|Sox8, Chromatin_Structure|DNase-seq, Protein_Binding|ChIP-seq|SMARCA4	3a	G	A	CRC;---	intergenic	FUBP1(dist=1662),DNAJB4(dist=24197)						0.06
chr1:78448742_GT		No data	7	G	T	CRC;---	intergenic	FUBP1(dist=3965),DNAJB4(dist=21894)
chr1:78448863_AT	rs142941656	Motifs|PWM|Oct-1	6	A	T	CRC;---	intergenic	FUBP1(dist=4086),DNAJB4(dist=21773)
chr1:78448920_GA		No data	7	G	A	CRC;---	intergenic	FUBP1(dist=4143),DNAJB4(dist=21716)
chr1:78448974_AG		No data	7	A	G	CRC;---	intergenic	FUBP1(dist=4197),DNAJB4(dist=21662)
chr1:78448982_GA		No data	7	G	A	CRC;---	intergenic	FUBP1(dist=4205),DNAJB4(dist=21654)
chr1:78449016_TC		No data	7	T	C	CRC;---	intergenic	FUBP1(dist=4239),DNAJB4(dist=21620)
chr1:78449058_GA		Motifs|PWM|p53	6	G	A	CRC;---	intergenic	FUBP1(dist=4281),DNAJB4(dist=21578)
chr1:78449063_GT		Motifs|PWM|p53, Chromatin_Structure|DNase-seq	5	G	T	CRC;---	intergenic	FUBP1(dist=4286),DNAJB4(dist=21573)
chr1:78449164_AG		Chromatin_Structure|DNase-seq	5	A	G	CRC;---	intergenic	FUBP1(dist=4387),DNAJB4(dist=21472)
chr1:78449233_TG		Chromatin_Structure|DNase-seq	5	T	G	CRC;---	intergenic	FUBP1(dist=4456),DNAJB4(dist=21403)
chr1:78449285_AC		Chromatin_Structure|FAIRE, Chromatin_Structure|DNase-seq	5	A	C	CRC;---	intergenic	FUBP1(dist=4508),DNAJB4(dist=21351)
chr1:78449286_GA		Chromatin_Structure|FAIRE, Chromatin_Structure|DNase-seq	5	G	A	CRC;---	intergenic	FUBP1(dist=4509),DNAJB4(dist=21350)
chr1:78449347_TC		Motifs|PWM|Nkx2-6, Chromatin_Structure|DNase-seq	5	T	C	CRC;---	intergenic	FUBP1(dist=4570),DNAJB4(dist=21289)
chr1:78449354_TG		Motifs|PWM|MAF, Motifs|PWM|TCF11:MafG, Chromatin_Structure|DNase-seq	5	T	G	CRC;---	intergenic	FUBP1(dist=4577),DNAJB4(dist=21282)
chr15:59931131_AG	rs4232	Motifs|PWM|Tcfap2e, Chromatin_Structure|FAIRE	6	A	G	CRC;---	3' UTR	GTF2A2			476;Name=lod=115			0.6
chr15:59933351_AG	rs4274384	No data	7	A	G	CRC;---	intronic	GTF2A2						1
chr15:59938269_GT		Motifs|PWM|Foxl1, Motifs|PWM|Cdx, Motifs|PWM|Nanog, Motifs|PWM|Zfp105	6	G	T	CRC;---	intronic	GTF2A2
chr15:59939709_AT		No data	7	A	T	CRC;---	intronic	GTF2A2
chr15:59943845_CG	rs74882093	Motifs|PWM|Foxd3, Motifs|PWM|FOXD3, Chromatin_Structure|FAIRE	6	C	G	CRC;---	intronic	GTF2A2						0.07
chr15:59946425_CG	rs10152209	Chromatin_Structure|DNase-seq	5	C	G	CRC;---	intronic	GTF2A2						0.6
chr15:59950476_GA	rs4270113	Motifs|PWM|Lyf-1, Chromatin_Structure|FAIRE	6	G	A	CRC;---	upstream	GTF2A2						0.46
chr15:59928503_TC		Chromatin_Structure|FAIRE, Chromatin_Structure|DNase-seq	5	T	C	CRC;---	intergenic	GCNT3(dist=16293),GTF2A2(dist=1758)
chr15:59928842_TA		Motifs|PWM|Sox5	6	T	A	CRC;---	intergenic	GCNT3(dist=16632),GTF2A2(dist=1419)
chr15:59929846_GC	rs66913808	Motifs|PWM|Rhox11, Chromatin_Structure|FAIRE, Chromatin_Structure|DNase-seq, Protein_Binding|ChIP-seq|RFX3, Protein_Binding|ChIP-seq|RAD21, Protein_Binding|ChIP-seq|CTCF	3a	G	C	CRC;---	downstream	GTF2A2						0.27
chr7:139350351_TC	rs73486030	Motifs|PWM|EWSR1-FLI1, Motifs|Footprinting|, Motifs|PWM|Zfp423, Protein_Binding|ChIP-exo|CTCF	5	T	C	CRC;---	intronic	HIPK2						0.1
chr7:139352741_GA		No data	7	G	A	CRC;---	intronic	HIPK2
chr7:139352954_AG	rs10954653	Motifs|PWM|C/EBP, Motifs|PWM|Pou3f3	6	A	G	CRC;---	intronic	HIPK2						0.11
chr7:139354457_AC	rs12672727	No data	7	A	C	CRC;---	intronic	HIPK2						0.12
chr7:139358191_TC		Chromatin_Structure|FAIRE, Chromatin_Structure|DNase-seq, Protein_Binding|ChIP-seq|POU2F2, Protein_Binding|ChIP-seq|NANOG, Protein_Binding|ChIP-seq|RAD21, Protein_Binding|ChIP-seq|BCL3, Protein_Binding|ChIP-seq|TAF1, Protein_Binding|ChIP-seq|CTCF, Protein_Binding|ChIP-seq|EBF1, Protein_Binding|ChIP-seq|NFKB1, Protein_Binding|ChIP-seq|BCL11A, Protein_Binding|ChIP-seq|YY1, Protein_Binding|ChIP-seq|…	4	T	C	CRC;---	intronic	HIPK2
chr7:139359432_TC	rs10277603	Motifs|PWM|Barx1, Motifs|PWM|Lhx2, Motifs|PWM|S8, Motifs|PWM|Oct-6, Motifs|PWM|CDP, Motifs|PWM|Cutl1, Motifs|PWM|Pou3f1, Motifs|PWM|Hlx1, Motifs|PWM|Barx2, Motifs|PWM|Isl2, Motifs|PWM|Alx3, Motifs|PWM|Barhl2	6	T	C	CRC;---	intronic	HIPK2			366;Name=lod=41			0.45
chr7:139362401_TC		No data	7	T	C	CRC;---	intronic	HIPK2
chr7:139362536_AG		No data	7	A	G	CRC;---	intronic	HIPK2
chr7:139363401_AG		No data	7	A	G	CRC;---	intronic	HIPK2
chr7:139363403_AG		No data	7	A	G	CRC;---	intronic	HIPK2
chr7:139363574_CT		Motifs|PWM|FOXP1	6	C	T	CRC;---	intronic	HIPK2
chr7:139363581_AC		No data	7	A	C	CRC;---	intronic	HIPK2
chr7:139363623_AG		No data	7	A	G	CRC;---	intronic	HIPK2
chr7:139363743_CT		No data	7	C	T	CRC;---	intronic	HIPK2
chr7:139363746_CT		No data	7	C	T	CRC;---	intronic	HIPK2
chr7:139363814_CT	rs141333836	No data	7	C	T	CRC;---	intronic	HIPK2						0.01
chr7:139363876_CA		Motifs|PWM|PU.1	6	C	A	CRC;---	intronic	HIPK2
chr7:139364128_AC	rs77383953	Motifs|PWM|IPF1, Motifs|PWM|Pax-5, Motifs|PWM|Hoxb9, Chromatin_Structure|DNase-seq	5	A	C	CRC;---	intronic	HIPK2						0.05
chr7:139259381_CA		Chromatin_Structure|DNase-seq	5	C	A	CRC;---	intronic	HIPK2
chr7:139369269_CT		No data	7	C	T	CRC;---	intronic	HIPK2
chr7:139371013_TC	rs9692540	No data	7	T	C	CRC;---	intronic	HIPK2						0.3
chr7:139371294_TC		No data	7	T	C	CRC;---	intronic	HIPK2
chr7:139376838_TG	rs28725312	No data	7	T	G	CRC;---	intronic	HIPK2						0.28
chr7:139410726_TA		Protein_Binding|ChIP-seq|CHD2	5	T	A	CRC;---	intronic	HIPK2
chr7:139420085_AT	rs148400254	Chromatin_Structure|DNase-seq	5	A	T	CRC;---	intronic	HIPK2						0.0027
chr7:139422976_TC		Motifs|PWM|Srf	6	T	C	CRC;---	intronic	HIPK2
chr7:139423089_TC		Chromatin_Structure|DNase-seq	5	T	C	CRC;---	intronic	HIPK2
chr7:139426846_CT		Motifs|PWM|Esrra, Motifs|Footprinting|Esrrb, Motifs|PWM|Dax1, Motifs|PWM|Esrrb, Motifs|PWM|SF1, Protein_Binding|ChIP-seq|EBF1	5	C	T	CRC;---	intronic	HIPK2
chr7:139270214_AG		Chromatin_Structure|DNase-seq	5	A	G	CRC;---	intronic	HIPK2
chr7:139272196_TG		Motifs|PWM|C/EBPbeta, Motifs|Footprinting|C/EBPbeta	6	T	G	CRC;---	intronic	HIPK2
chr7:139273170_GA		No data	7	G	A	CRC;---	intronic	HIPK2
chr7:139286695_CT	rs73156846	Motifs|PWM|FOXP1, Motifs|PWM|Srf, Motifs|PWM|Zfp105	6	C	T	CRC;---	intronic	HIPK2
chr7:139296782_CA		No data	7	C	A	CRC;---	intronic	HIPK2
chr7:139318767_GA		No data	7	G	A	CRC;---	intronic	HIPK2
chr7:139323120_CT	rs4449733	No data	7	C	T	CRC;---	intronic	HIPK2						0.03
chr7:139323692_AT		Motifs|PWM|Klf4	6	A	T	CRC;---	intronic	HIPK2
chr7:139255706_AC	rs6956323	Motifs|PWM|STAT, Motifs|Footprinting|STAT, Chromatin_Structure|DNase-seq	5	A	C	CRC;---	3' UTR	HIPK2						0.09
chr7:139346463_AC	rs73486021	Motifs|PWM|Sox12, Motifs|PWM|FOXP1, Chromatin_Structure|DNase-seq	5	A	C	CRC;---	intronic	HIPK2						0.13
chr6:34207875_CA		Chromatin_Structure|FAIRE, Chromatin_Structure|DNase-seq, Protein_Binding|ChIP-seq|EBF1, Protein_Binding|ChIP-seq|POLR2A	4	C	A	CRC;---	intronic	HMGA1
chr6:34211764_CT	rs56657958	Chromatin_Structure|FAIRE, Chromatin_Structure|DNase-seq, Protein_Binding|ChIP-seq|RAD21, Protein_Binding|ChIP-seq|ZBTB7A, Protein_Binding|ChIP-seq|CTCFL, Protein_Binding|ChIP-seq|CTCF, Protein_Binding|ChIP-seq|POLR2A	4	C	T	CRC;---	intronic	HMGA1						0.09
chr6:34213585_CT		Motifs|Footprinting|SP1, Motifs|PWM|SP1, Motifs|PWM|Zfp423, Chromatin_Structure|DNase-seq	5	C	T	CRC;---	3' UTR	HMGA1			529;Name=lod=189	0.97
chr11:71813991_TG		Motifs|Footprinting|Egr, Motifs|PWM|Egr, Chromatin_Structure|FAIRE, Chromatin_Structure|DNase-seq, Protein_Binding|ChIP-seq|GATA1, Protein_Binding|ChIP-seq|GABPA, Protein_Binding|ChIP-seq|TFAP2C, Protein_Binding|ChIP-seq|POLR2A, Protein_Binding|ChIP-seq|TAF1	2b	T	G	CRC;---	intronic	LAMTOR1,LRTOMT
chr11:71817924_CT		No data	7	C	T	CRC;---	intronic	LRTOMT
chr12:69203404_GA	rs1196334	Chromatin_Structure|DNase-seq, Protein_Binding|ChIP-seq|CREBBP	4	G	A	CRC;---	intronic	MDM2						0.88
chr12:69208928_TC	rs182742576	Motifs|PWM|MEF-2, Motifs|PWM|MEF2A, Chromatin_Structure|FAIRE, Chromatin_Structure|DNase-seq, Protein_Binding|ChIP-seq|POLR2A	3a	T	C	CRC;---	intronic	MDM2						0.0005
chr12:69215620_GA		Motifs|PWM|Sox4, Motifs|PWM|Sox11	6	G	A	CRC;---	intronic	MDM2
chr12:69216062_GA		No data	7	G	A	CRC;---	intronic	MDM2
chr12:69195198_GA		No data	7	G	A	CRC;---	intergenic	SLC35E3(dist=35345),MDM2(dist=6773)			599;Name=lod=361
chr12:69224397_CA	rs1690920	Motifs|PWM|TTF-1(Nkx2-1), Motifs|PWM|Ehf	6	C	A	CRC;---	intronic	MDM2						0.48
chr12:69195620_TC	rs1663579	Motifs|PWM|Tcfap2e, Motifs|PWM|FOXM1, Motifs|PWM|Elf3, Motifs|Footprinting|FOXM1	6	T	C	CRC;---	intergenic	SLC35E3(dist=35767),MDM2(dist=6351)			599;Name=lod=361			0.98
chr12:69235967_GA		Protein_Binding|ChIP-seq|POLR2A	5	G	A	CRC;---	3' UTR	MDM2				0.93
chr12:69237352_TA		No data	7	T	A	CRC;---	3' UTR	MDM2				0.95
chr12:69237407_AG		Motifs|PWM|Gata3	6	A	G	CRC;---	3' UTR	MDM2				0.95
chr12:69199745_TG	rs1144943	No data	7	T	G	CRC;---	intergenic	SLC35E3(dist=39892),MDM2(dist=2226)						0.37
chr5:174155857_CT	rs12657863	No data	7	C	T	CRC;---	intronic	MSX2						0.04
chr5:174157318_CA		No data	7	C	A	CRC;---	3' UTR	MSX2				0.93
chr5:174157458_AT		No data	7	A	T	CRC;---	3' UTR	MSX2				0.93
chr5:174157544_AG		No data	7	A	G	CRC;---	3' UTR	MSX2			278;Name=lod=18	0.93
chr5:174157569_AG		Motifs|PWM|Sox13, Motifs|PWM|Sox15, Motifs|PWM|Sox5	6	A	G	CRC;---	3' UTR	MSX2			278;Name=lod=18	0.93
chr5:174149816_CT	rs138007909	Chromatin_Structure|DNase-seq, Protein_Binding|ChIP-seq|GATA3	4	C	T	CRC;---	intergenic	HMP19(dist=613634),MSX2(dist=1759)			374;Name=lod=44			0.0014
chr5:174142436_GA		Chromatin_Structure|DNase-seq	5	G	A	CRC;---	intergenic	HMP19(dist=606254),MSX2(dist=9139)
chr5:142758075_TC	rs2043840	Protein_Binding|ChIP-seq|POLR2A	5	T	C	CRC;---	intronic	NR3C1						0.02
chr5:142761249_GA		Motifs|PWM|T3R, Motifs|PWM|PR=GR	6	G	A	CRC;---	intronic	NR3C1
chr5:142763963_CA		No data	7	C	A	CRC;---	intronic	NR3C1
chr5:142765015_TC		Protein_Binding|ChIP-seq|SETDB1	5	T	C	CRC;---	intronic	NR3C1
chr5:142765098_AC		Chromatin_Structure|FAIRE, Protein_Binding|ChIP-seq|SETDB1, Protein_Binding|ChIP-seq|POLR2A	5	A	C	CRC;---	intronic	NR3C1
chr5:142772807_GA	rs75839648	Motifs|PWM|CDP, Chromatin_Structure|FAIRE	6	G	A	CRC;---	intronic	NR3C1						0.03
chr5:142774692_CT	rs72801090	No data	7	C	T	CRC;---	intronic	NR3C1						0.13
chr5:142779074_TC	rs61759027	No data	7	T	C	CRC;---	intronic	NR3C1						0.02
chr5:142779472_TC		Motifs|Footprinting|Nobox, Motifs|PWM|Nobox, Chromatin_Structure|FAIRE, Chromatin_Structure|DNase-seq	5	T	C	CRC;---	exonic	NR3C1	nonsynonymous SNV	NR3C1:NM_000176:exon2:c.A933G:p.I311M,NR3C1:NM_001018074:exon2:c.A933G:p.I311M,NR3C1:NM_001018075:exon2:c.A933G:p.I311M,NR3C1:NM_001018076:exon2:c.A933G:p.I311M,NR3C1:NM_001018077:exon2:c.A933G:p.I311M,NR3C1:NM_001020825:exon2:c.A933G:p.I311M,NR3C1:NM_001024094:exon2:c.A933G:p.I311M,NR3C1:NM_001204258:exon2:c.A855G:p.I285M,NR3C1:NM_001204259:exon2:c.A678G:p.I226M,NR3C1:NM_001204260:exon2:c.A666G:…	755;Name=lod=1559
chr5:142779488_AG		Chromatin_Structure|FAIRE, Chromatin_Structure|DNase-seq	5	A	G	CRC;---	exonic	NR3C1	nonsynonymous SNV	NR3C1:NM_000176:exon2:c.T917C:p.F306S,NR3C1:NM_001018074:exon2:c.T917C:p.F306S,NR3C1:NM_001018075:exon2:c.T917C:p.F306S,NR3C1:NM_001018076:exon2:c.T917C:p.F306S,NR3C1:NM_001018077:exon2:c.T917C:p.F306S,NR3C1:NM_001020825:exon2:c.T917C:p.F306S,NR3C1:NM_001024094:exon2:c.T917C:p.F306S,NR3C1:NM_001204258:exon2:c.T839C:p.F280S,NR3C1:NM_001204259:exon2:c.T662C:p.F221S,NR3C1:NM_001204260:exon2:c.T650C:…	755;Name=lod=1559
chr5:142779660_TC		Chromatin_Structure|DNase-seq	5	T	C	CRC;---	exonic	NR3C1	nonsynonymous SNV	NR3C1:NM_000176:exon2:c.A745G:p.I249V,NR3C1:NM_001018074:exon2:c.A745G:p.I249V,NR3C1:NM_001018075:exon2:c.A745G:p.I249V,NR3C1:NM_001018076:exon2:c.A745G:p.I249V,NR3C1:NM_001018077:exon2:c.A745G:p.I249V,NR3C1:NM_001020825:exon2:c.A745G:p.I249V,NR3C1:NM_001024094:exon2:c.A745G:p.I249V,NR3C1:NM_001204258:exon2:c.A667G:p.I223V,NR3C1:NM_001204259:exon2:c.A490G:p.I164V,NR3C1:NM_001204260:exon2:c.A478G:…
chr5:142781567_CT	rs10482616	Motifs|PWM|Hoxd10, Motifs|PWM|Hoxb13, Chromatin_Structure|FAIRE, Chromatin_Structure|DNase-seq, Protein_Binding|ChIP-seq|GATA1, Protein_Binding|ChIP-seq|TBP, Protein_Binding|ChIP-seq|TAF1, Protein_Binding|ChIP-seq|POLR2A, Protein_Binding|ChIP-seq|GATA2	3a	C	T	CRC;---	intronic	NR3C1						0.15
chr5:142790684_GA	rs75154892	No data	7	G	A	CRC;---	intronic	NR3C1						0.01
chr5:142793467_GT	rs73797465	No data	7	G	T	CRC;---	intronic	NR3C1						0.11
chr5:142799182_CT		Motifs|PWM|NF-kappaB, Chromatin_Structure|FAIRE, Chromatin_Structure|DNase-seq	5	C	T	CRC;---	intronic	NR3C1
chr5:142799200_AG		Motifs|PWM|BLIMP1, Chromatin_Structure|FAIRE, Chromatin_Structure|DNase-seq	5	A	G	CRC;---	intronic	NR3C1
chr5:142799409_AG		No data	7	A	G	CRC;---	intronic	NR3C1
chr5:142799549_TC		No data	7	T	C	CRC;---	intronic	NR3C1
chr5:142799774_TC		No data	7	T	C	CRC;---	intronic	NR3C1
chr5:142799876_TC		Motifs|PWM|PU.1, Motifs|PWM|Spic, Motifs|PWM|Sfpi1	6	T	C	CRC;---	intronic	NR3C1
chr5:142803329_GA		Motifs|PWM|Oct-1	6	G	A	CRC;---	intronic	NR3C1
chr5:142809685_CA		Motifs|PWM|Sox4, Motifs|PWM|FOXP1, Motifs|PWM|CIZ, Motifs|PWM|Nanog, Motifs|PWM|Sox11	6	C	A	CRC;---	intronic	NR3C1
chr5:142809717_AG	rs17302697	Motifs|PWM|HOXA5(Hox-1.3)	6	A	G	CRC;---	intronic	NR3C1						0.42
chr5:142817703_CA		Motifs|PWM|Gata3, Motifs|PWM|GATA-2, Motifs|PWM|Gata6, Motifs|PWM|Gata1	6	C	A	CRC;---	intergenic	NR3C1(dist=2626),MIR5197(dist=241722)
chr5:142819302_GA		Motifs|PWM|Foxl1, Motifs|PWM|Foxj3, Motifs|PWM|Isgf3g, Motifs|PWM|Nanog, Motifs|PWM|IRF1	6	G	A	CRC;---	intergenic	NR3C1(dist=4225),MIR5197(dist=240123)
chr5:142680344_CA	rs6188	Motifs|PWM|FOXJ2, Motifs|PWM|HFH4(FOXJ1), Motifs|PWM|HNF3alpha, Motifs|PWM|HFH3(FOXI1), Motifs|PWM|HNF3	6	C	A	CRC;---	intronic	NR3C1					0.310615	0.26
chr5:142683490_GA		No data	7	G	A	CRC;---	intronic	NR3C1
chr5:142683971_AT		Motifs|PWM|BCL6, Motifs|PWM|FOXP1	6	A	T	CRC;---	intronic	NR3C1
chr5:142689071_CA	rs112637411	No data	7	C	A	CRC;---	intronic	NR3C1
chr5:142693398_TC	rs852979	Motifs|PWM|Foxl1, Motifs|PWM|Foxd3, Motifs|PWM|Sox18, Motifs|PWM|Foxk1, Motifs|PWM|MRF-2, Motifs|PWM|Sox8, Motifs|PWM|HNF3beta, Motifs|PWM|FOXP1, Motifs|PWM|Nanog, Motifs|PWM|Zfp105	6	T	C	CRC;---	intronic	NR3C1						0.24
chr5:142700499_CT	rs33389	No data	7	C	T	CRC;---	intronic	NR3C1						0.13
chr5:142702930_GA		Motifs|PWM|PU.1, Motifs|PWM|SPI-B, Motifs|PWM|PU1, Protein_Binding|ChIP-seq|CTCF	5	G	A	CRC;---	intronic	NR3C1
chr5:142702990_AG		Motifs|PWM|Oct-4(POU5F1)	6	A	G	CRC;---	intronic	NR3C1
chr5:142703133_CT		Motifs|PWM|ARP-1(COUP-TF2)	6	C	T	CRC;---	intronic	NR3C1
chr5:142703232_GA		No data	7	G	A	CRC;---	intronic	NR3C1
chr5:142703295_AG		Motifs|PWM|TATA, Motifs|PWM|Hoxd13, Motifs|PWM|Hoxb13, Motifs|PWM|Hoxa9	6	A	G	CRC;---	intronic	NR3C1
chr5:142703466_TC		No data	7	T	C	CRC;---	intronic	NR3C1
chr5:142703598_CT		No data	7	C	T	CRC;---	intronic	NR3C1
chr5:142704366_CT		No data	7	C	T	CRC;---	intronic	NR3C1
chr5:142704643_CT		Motifs|PWM|SPI-B, Chromatin_Structure|FAIRE	6	C	T	CRC;---	intronic	NR3C1
chr5:142704866_GA		Motifs|PWM|PU.1, Motifs|PWM|SPI-B, Motifs|PWM|PU1, Chromatin_Structure|FAIRE, Chromatin_Structure|DNase-seq, Protein_Binding|ChIP-seq|SPI1	2c	G	A	CRC;---	intronic	NR3C1
chr5:142708090_GT		No data	7	G	T	CRC;---	intronic	NR3C1
chr5:142710563_AG		No data	7	A	G	CRC;---	intronic	NR3C1
chr5:142710564_GT		No data	7	G	T	CRC;---	intronic	NR3C1
chr5:142711259_TC		No data	7	T	C	CRC;---	intronic	NR3C1
chr5:142712064_GA	rs852983	Motifs|PWM|RP58, Protein_Binding|ChIP-seq|RFX3	5	G	A	CRC;---	intronic	NR3C1						0.58
chr5:142713929_AG		No data	7	A	G	CRC;---	intronic	NR3C1				0.98
chr5:142714642_CA	rs17100234	Chromatin_Structure|FAIRE, Chromatin_Structure|DNase-seq, Protein_Binding|ChIP-seq|BATF	4	C	A	CRC;---	intronic	NR3C1						0.04
chr5:142726170_CT	rs2918417	Motifs|PWM|Gmeb1, Motifs|PWM|CREB	6	C	T	CRC;---	intronic	NR3C1						0.25
chr5:142732248_AG		No data	7	A	G	CRC;---	intronic	NR3C1
chr5:142732607_CT	rs2963150	Motifs|PWM|NFIL3, Chromatin_Structure|FAIRE	6	C	T	CRC;---	intronic	NR3C1						0.05
chr5:142733107_TA		No data	7	T	A	CRC;---	intronic	NR3C1
chr5:142734151_TC	rs2963151	Motifs|PWM|Lhx3, Motifs|PWM|Nkx6-1, Motifs|PWM|Isl2, Motifs|PWM|Dbx1, Motifs|PWM|POU6F1, Motifs|PWM|Tlx2, Motifs|PWM|Oct-1	6	T	C	CRC;---	intronic	NR3C1						0.14
chr5:142744963_AC	rs2918415	Motifs|PWM|HNF3	6	A	C	CRC;---	intronic	NR3C1						0.13
chr5:142746635_CA	rs75010270	No data	7	C	A	CRC;---	intronic	NR3C1						0.01
chr22:46547595_TA		Motifs|PWM|LUN-1, Motifs|Footprinting|LUN-1, Chromatin_Structure|FAIRE, Chromatin_Structure|DNase-seq	5	T	A	CRC;---	intronic	PPARA
chr22:46550106_AG	rs4253623	Motifs|PWM|Obox2, Motifs|PWM|Obox1, Motifs|PWM|Obox3, Motifs|PWM|Crx, Chromatin_Structure|DNase-seq, Protein_Binding|ChIP-seq|FOXA1, Protein_Binding|ChIP-seq|REST	3a	A	G	CRC;---	intronic	PPARA						0.11
chr22:46552743_CT	rs135553	No data	7	C	T	CRC;---	intronic	PPARA						0.55
chr22:46553068_GT		No data	7	G	T	CRC;---	intronic	PPARA
chr22:46565612_AG	rs75525202	Protein_Binding|ChIP-seq|SETDB1	5	A	G	CRC;---	intronic	PPARA						0.04
chr22:46567388_AG	rs881740	Motifs|Footprinting|AREB6, Motifs|PWM|AREB6, Chromatin_Structure|FAIRE, Chromatin_Structure|DNase-seq	5	A	G	CRC;---	intronic	PPARA						0.18
chr22:46579365_TG	rs4823902	Motifs|PWM|ER	6	T	G	CRC;---	intronic	PPARA						0.14
chr22:46593796_TC		No data	7	T	C	CRC;---	intronic	PPARA
chr22:46598219_TA		No data	7	T	A	CRC;---	intronic	PPARA
chr22:46601830_TC		No data	7	T	C	CRC;---	intronic	PPARA
chr22:46605587_AG	rs117429111	Chromatin_Structure|DNase-seq, Protein_Binding|ChIP-seq|TRIM28	4	A	G	CRC;---	intronic	PPARA						0.01
chr22:46605825_AT		No data	7	A	T	CRC;---	intronic	PPARA
chr22:46608817_TC		No data	7	T	C	CRC;---	intronic	PPARA
chr22:46611153_TC	rs150197646	No data	7	T	C	CRC;---	exonic	PPARA	synonymous SNV	PPARA:NM_001001928:exon4:c.T292C:p.L98L,PPARA:NM_005036:exon5:c.T292C:p.L98L			0.000384	0.01
chr22:46616384_AT		Motifs|PWM|Foxk1, Motifs|PWM|Pbx-1, Motifs|PWM|RREB1, Motifs|PWM|FOXP1	6	A	T	CRC;---	intronic	PPARA
chr22:46621994_TC	rs5767743	Chromatin_Structure|FAIRE, Chromatin_Structure|DNase-seq	5	T	C	CRC;---	intronic	PPARA						0.33
chr2:219531256_TG	rs2069333	Motifs|PWM|Srf, Motifs|PWM|Arid3a, Motifs|PWM|NR3C1	6	T	G	CRC;---	intronic	RNF25						0.14
chr2:219535683_CG		Motifs|PWM|Zfp423, Chromatin_Structure|FAIRE	6	C	G	CRC;---	intronic	RNF25
chr2:219520601_GA	rs13383705	Motifs|Footprinting|TBX5, Motifs|PWM|TBX5	6	G	A	CRC;---	intronic	ZNF142						0.11
chr2:219524460_CA		Chromatin_Structure|FAIRE, Chromatin_Structure|DNase-seq, Protein_Binding|ChIP-seq|PBX3, Protein_Binding|ChIP-seq|HNF4A, Protein_Binding|ChIP-seq|HEY1, Protein_Binding|ChIP-seq|TFAP2C, Protein_Binding|ChIP-seq|TFAP2A, Protein_Binding|ChIP-seq|POU2F2, Protein_Binding|ChIP-seq|MYC, Protein_Binding|ChIP-seq|ELF1, Protein_Binding|ChIP-seq|TCF4, Protein_Binding|ChIP-seq|E2F6, Protein_Binding|ChIP-seq|…	4	C	A	CRC;---	5' UTR	BCS1L			451;Name=lod=91
chr19:11166791_AG	rs3786724	Motifs|Footprinting|GR, Motifs|PWM|c-Ets-1, Motifs|Footprinting|c-Ets-1, Motifs|PWM|GR, Motifs|PWM|Ar, Motifs|Footprinting|AR, Motifs|PWM|AR, Motifs|Footprinting|Ar, Motifs|PWM|FLI1, Chromatin_Structure|DNase-seq	5	A	G	CRC;---	intronic	SMARCA4						0.07
chr19:11079009_TA		No data	7	T	A	CRC;---	intronic	SMARCA4
chr19:11082183_CT	rs73011376	Motifs|PWM|Tcfap2e, Motifs|PWM|Srf, Motifs|PWM|Zfp105, Chromatin_Structure|DNase-seq	5	C	T	CRC;---	intronic	SMARCA4
chr19:11094177_CA		No data	7	C	A	CRC;---	intronic	SMARCA4
chr19:11098299_CA		Chromatin_Structure|DNase-seq	5	C	A	CRC;---	intronic	SMARCA4
chr19:11100522_CT		No data	7	C	T	CRC;---	intronic	SMARCA4
chr19:11109824_TC		No data	7	T	C	CRC;---	intronic	SMARCA4
chr19:11112153_TA	rs55716353	No data	7	T	A	CRC;---	intronic	SMARCA4						0.3
chr19:11068210_AG		No data	7	A	G	CRC;---	intergenic	C19orf52(dist=27294),SMARCA4(dist=3388)
chr19:11141083_TG		Motifs|PWM|RREB1, Motifs|Footprinting|RREB1, Chromatin_Structure|DNase-seq	5	T	G	CRC;---	intronic	SMARCA4
chr19:11147182_GA		Motifs|PWM|Zfx, Motifs|Footprinting|Zfx, Chromatin_Structure|FAIRE, Protein_Binding|ChIP-seq|CREBBP	5	G	A	CRC;---	intronic	SMARCA4
chr19:11151846_CG		Chromatin_Structure|DNase-seq	5	C	G	CRC;---	intronic	SMARCA4
chr6:21584519_TC		Motifs|PWM|Elf3, Motifs|PWM|Srf, Motifs|PWM|Tcf3	6	T	C	CRC;---	intergenic	CDKAL1(dist=351885),SOX4(dist=9453)
chr6:21584544_CG		No data	7	C	G	CRC;---	intergenic	CDKAL1(dist=351910),SOX4(dist=9428)
chr6:21584578_CT		Motifs|PWM|Oct-1	6	C	T	CRC;---	intergenic	CDKAL1(dist=351944),SOX4(dist=9394)
chr6:21584594_CT		No data	7	C	T	CRC;---	intergenic	CDKAL1(dist=351960),SOX4(dist=9378)
chr6:21590244_CT	rs144584799	Chromatin_Structure|DNase-seq	5	C	T	CRC;---	intergenic	CDKAL1(dist=357610),SOX4(dist=3728)						0.01
chr6:21584607_TC		Motifs|PWM|Evi-1, Motifs|PWM|Tst-1	6	T	C	CRC;---	intergenic	CDKAL1(dist=351973),SOX4(dist=9365)
chr6:21584637_GA		No data	7	G	A	CRC;---	intergenic	CDKAL1(dist=352003),SOX4(dist=9335)
chr6:21584648_TC		Motifs|PWM|HMGIY, Motifs|PWM|Oct-1	6	T	C	CRC;---	intergenic	CDKAL1(dist=352014),SOX4(dist=9324)
chr6:21584850_GC		Protein_Binding|ChIP-seq|FOXA1	5	G	C	CRC;---	intergenic	CDKAL1(dist=352216),SOX4(dist=9122)
chr17:40440025_AC		Motifs|PWM|NRF-1, Motifs|PWM|Gm397, Chromatin_Structure|FAIRE, Chromatin_Structure|DNase-seq, Protein_Binding|ChIP-seq|MYC, Protein_Binding|ChIP-seq|STAT1, Protein_Binding|ChIP-seq|NFKB1, Protein_Binding|ChIP-seq|POLR2A	3a	A	C	CRC;---	intronic	STAT5A
chr17:40451332_TC		Motifs|PWM|Ascl2, Motifs|Footprinting|MyoD, Motifs|PWM|MYF, Motifs|PWM|MyoD, Motifs|PWM|E12, Motifs|PWM|Myf	6	T	C	CRC;---	intronic	STAT5A				0.97
chr17:40463138_AG		Chromatin_Structure|FAIRE, Chromatin_Structure|DNase-seq, Protein_Binding|ChIP-seq|IKZF1, Protein_Binding|ChIP-seq|POLR2A	4	A	G	CRC;---	3' UTR	STAT5A
chr17:40465173_GA		Chromatin_Structure|FAIRE, Chromatin_Structure|DNase-seq, Protein_Binding|ChIP-seq|GATA1, Protein_Binding|ChIP-seq|HNF4A, Protein_Binding|ChIP-seq|E2F6, Protein_Binding|ChIP-seq|SMARCA4, Protein_Binding|ChIP-seq|BCL3, Protein_Binding|ChIP-seq|TAL1, Protein_Binding|ChIP-seq|SP1, Protein_Binding|ChIP-seq|POLR2A, Protein_Binding|ChIP-seq|TAF7	4	G	A	CRC;---	downstream	STAT3
chr17:40435457_AG	rs80105868	Chromatin_Structure|DNase-seq	5	A	G	CRC;---	intergenic	STAT5B(dist=7033),STAT5A(dist=4108)						0.06
chr11:6343486_TC	rs34131947	Chromatin_Structure|FAIRE, Chromatin_Structure|DNase-seq, Protein_Binding|ChIP-seq|JUN, Protein_Binding|ChIP-seq|EBF1, Protein_Binding|ChIP-seq|FOS, Protein_Binding|ChIP-seq|JUND, Protein_Binding|ChIP-seq|POLR2A	4	T	C	CRC;---	intergenic	PRKCDBP(dist=1746),SMPD1(dist=68158)						0.18
chr11:6339957_AC	rs4988750	Motifs|PWM|Foxk1, Motifs|PWM|Foxj1, Motifs|PWM|RREB1, Motifs|PWM|FOXO1, Motifs|PWM|FOXP1, Motifs|PWM|Zfp105, Motifs|Footprinting|FOXO1, Chromatin_Structure|FAIRE, Chromatin_Structure|DNase-seq	5	A	C	CRC;---	downstream	PRKCDBP
chr19:1635909_GC		Chromatin_Structure|DNase-seq	5	G	C	CRC;---	intronic	TCF3
chr19:1638490_AG	rs10409386	No data	7	A	G	CRC;---	intronic	TCF3						0.44
chr19:1639253_GA	rs12986096	No data	7	G	A	CRC;---	intronic	TCF3			444;Name=lod=85			0.21
chr19:1640386_TA		Motifs|Footprinting|Pax-4, Motifs|PWM|Pax-4	6	T	A	CRC;---	intronic	TCF3			557;Name=lod=245
chr19:1644537_CT	rs4807946	Chromatin_Structure|DNase-seq	5	C	T	CRC;---	intronic	TCF3						0.05
chr13:114241227_GA	rs11617870	Chromatin_Structure|FAIRE, Chromatin_Structure|DNase-seq, Protein_Binding|ChIP-seq|MAX	4	G	A	CRC;---	intronic	TFDP1						0.13
chr13:114243395_AG	rs75319434	Chromatin_Structure|FAIRE, Chromatin_Structure|DNase-seq, Protein_Binding|ChIP-seq|POLR2A	4	A	G	CRC;---	intronic	TFDP1						0.12
chr13:114230539_GT	rs77721236	Protein_Binding|ChIP-seq|RUNX1	5	G	T	CRC;---	intergenic	TMCO3(dist=25995),TFDP1(dist=8517)						0.04
chr13:114247195_CT		Chromatin_Structure|FAIRE, Chromatin_Structure|DNase-seq	5	C	T	CRC;---	intronic	TFDP1
chr13:114230944_TC	rs57659337	Chromatin_Structure|DNase-seq	5	T	C	CRC;---	intergenic	TMCO3(dist=26400),TFDP1(dist=8112)						0.04
chr13:114231143_CA	rs78851094	Motifs|PWM|STAT, Chromatin_Structure|FAIRE	6	C	A	CRC;---	intergenic	TMCO3(dist=26599),TFDP1(dist=7913)						0.04
chr13:114231438_AG	rs77081762	No data	7	A	G	CRC;---	intergenic	TMCO3(dist=26894),TFDP1(dist=7618)						0.04
chr13:114254742_TC	rs9604171	Chromatin_Structure|FAIRE, Chromatin_Structure|DNase-seq, Protein_Binding|ChIP-seq|SETDB1	4	T	C	CRC;---	intronic	TFDP1			309;Name=lod=24
chr13:114255528_AC		Chromatin_Structure|DNase-seq	5	A	C	CRC;---	intronic	TFDP1
chr13:114257619_AG	rs4150712	Motifs|PWM|EBF1, Motifs|PWM|Zic1, Motifs|Footprinting|EBF1, Motifs|PWM|EBF, Motifs|Footprinting|EBF, Chromatin_Structure|DNase-seq	5	A	G	CRC;---	intronic	TFDP1						0.42
chr13:114231971_GC	rs76173462	Motifs|PWM|Sox4, Motifs|PWM|Six6, Motifs|PWM|Sox11	6	G	C	CRC;---	intergenic	TMCO3(dist=27427),TFDP1(dist=7085)						0.04
chr13:114229392_GA	rs80186078	No data	7	G	A	CRC;---	intergenic	TMCO3(dist=24848),TFDP1(dist=9664)						0.04
chr13:114263697_GC	rs11839469	Chromatin_Structure|DNase-seq	5	G	C	CRC;---	intronic	TFDP1						0.07
chr13:114264150_GC	rs9603849	Motifs|PWM|Staf, Motifs|Footprinting|Staf, Chromatin_Structure|DNase-seq	5	G	C	CRC;---	intronic	TFDP1						0.07
chr13:114232739_CA	rs141614897	No data	7	C	A	CRC;---	intergenic	TMCO3(dist=28195),TFDP1(dist=6317)						0.04
chr13:114273252_TA	rs7323196	No data	7	T	A	CRC;---	intronic	TFDP1						0.09
chr13:114277541_CT	rs4150756	Chromatin_Structure|DNase-seq	5	C	T	CRC;---	exonic	TFDP1	synonymous SNV	TFDP1:NM_007111:exon4:c.C126T:p.L42L			0.006689	0.03
chr13:114278737_GA	rs117416612	Motifs|PWM|CLOCK:BMAL, Motifs|Footprinting|CLOCK:BMAL, Chromatin_Structure|FAIRE, Chromatin_Structure|DNase-seq, Protein_Binding|ChIP-seq|ZEB1	2b	G	A	CRC;---	intronic	TFDP1						0.03
chr13:114285390_TC		Chromatin_Structure|DNase-seq	5	T	C	CRC;---	intronic	TFDP1
chr13:114288328_CT		Motifs|Footprinting|TEF, Motifs|Footprinting|TEAD1, Motifs|PWM|TEAD1, Motifs|PWM|TEF, Chromatin_Structure|DNase-seq	5	C	T	CRC;---	exonic	TFDP1	stopgain SNV	TFDP1:NM_007111:exon7:c.C598T:p.Q200X	478;Name=lod=117
chr13:114294513_TC		Chromatin_Structure|FAIRE, Chromatin_Structure|DNase-seq, Protein_Binding|ChIP-seq|CTCF, Protein_Binding|ChIP-seq|ZNF263	4	T	C	CRC;---	exonic	TFDP1	synonymous SNV	TFDP1:NM_007111:exon12:c.T1164C:p.T388T		0.95
chr13:114294669_GT		Chromatin_Structure|FAIRE, Chromatin_Structure|DNase-seq, Protein_Binding|ChIP-seq|ZNF263	4	G	T	CRC;---	3' UTR	TFDP1			300;Name=lod=22	0.95
chr13:114294701_GT		Chromatin_Structure|FAIRE, Chromatin_Structure|DNase-seq, Protein_Binding|ChIP-seq|ZNF263	4	G	T	CRC;---	3' UTR	TFDP1				0.95
chr13:114295186_GA		Chromatin_Structure|DNase-seq	5	G	A	CRC;---	3' UTR	TFDP1				0.95
chr19:59056752_GC	rs2305122	Single_Nucleotides|ZNF584|eQTL, Motifs|PWM|Sox13, Chromatin_Structure|DNase-seq, Protein_Binding|ChIP-seq|CREBBP, Protein_Binding|ChIP-seq|E2F4, Protein_Binding|ChIP-seq|POLR2A	1d	G	C	CRC;---	intronic	TRIM28					0.173689	0.16
chr19:59057574_AT	rs138516081	Motifs|Footprinting|BLIMP1, Motifs|Footprinting|FOXA1, Motifs|PWM|BLIMP1, Motifs|PWM|FOXA1, Motifs|Footprinting|HNF3, Motifs|Footprinting|Oct-1, Motifs|PWM|HNF3, Motifs|PWM|Oct-1, Chromatin_Structure|DNase-seq, Protein_Binding|ChIP-seq|POLR2A	2b	A	T	CRC;---	intronic	TRIM28						0.0014
chr19:59058782_GT		Chromatin_Structure|DNase-seq, Protein_Binding|ChIP-seq|POLR2A	4	G	T	CRC;---	exonic	TRIM28	nonsynonymous SNV	TRIM28:NM_005762:exon4:c.G626T:p.C209F	371;Name=lod=43
chr10:93565641_TC	rs7072165	Chromatin_Structure|DNase-seq	5	T	C	CRC;---	intronic	TNKS2						0.19
chr10:93573840_CT	rs11186697	No data	7	C	T	CRC;---	intronic	TNKS2						0.35
chr10:93574297_TC		Motifs|PWM|Pax-8, Chromatin_Structure|DNase-seq	5	T	C	CRC;---	intronic	TNKS2
chr10:93575245_GA	rs7073066	No data	7	G	A	CRC;---	intronic	TNKS2
chr10:93575246_TA		No data	7	T	A	CRC;---	intronic	TNKS2
chr10:93578705_CG	rs1417730	Motifs|PWM|PPARgamma:RXRalpha, Motifs|PWM|RXR:LXR-beta, Chromatin_Structure|FAIRE	6	C	G	CRC;---	intronic	TNKS2						0.13
chr10:93581038_CT	rs75336739	Motifs|PWM|E2A, Motifs|PWM|CDP, Motifs|PWM|Cutl1, Motifs|Footprinting|E2A	6	C	T	CRC;---	intronic	TNKS2						0.13
chr10:93581173_AG	rs17107090	No data	7	A	G	CRC;---	intronic	TNKS2						0.13
chr10:93586715_CT	rs2275646	Motifs|PWM|FOXP1	6	C	T	CRC;---	intronic	TNKS2						0.13
chr10:93594861_AG	rs2260773	Motifs|PWM|Oct-1	6	A	G	CRC;---	intronic	TNKS2						0.21
chr10:93603878_AG	rs10509639	Motifs|PWM|Nkx2-4, Motifs|PWM|Nkx2-6, Motifs|PWM|Zbtb12	6	A	G	CRC;---	intronic	TNKS2						0.13
chr10:93553681_AG		No data	7	A	G	CRC;---	intergenic	PPP1R3C(dist=160823),TNKS2(dist=4470)
chr10:93605994_CT	rs74693413	No data	7	C	T	CRC;---	intronic	TNKS2						0.11
chr10:93612407_CA		Motifs|PWM|Rxra, Motifs|PWM|HMGIY	6	C	A	CRC;---	intronic	TNKS2
chr10:93629910_GA	rs11186716	Motifs|PWM|aMEF-2, Motifs|PWM|MEF-2, Chromatin_Structure|DNase-seq	5	G	A	CRC;---	intergenic	TNKS2(dist=4678),FGFBP3(dist=36435)			366;Name=lod=41			0.07
chr11:65481267_TG		No data	7	T	G	CRC;---	exonic	KAT5	nonsynonymous SNV	KAT5:NM_001206833:exon5:c.T482G:p.V161G,KAT5:NM_182709:exon6:c.T383G:p.V128G,KAT5:NM_182710:exon6:c.T638G:p.V213G,KAT5:NM_006388:exon7:c.T539G:p.V180G	410;Name=lod=62
chr11:65489332_AT		Motifs|PWM|ARP-1(COUP-TF2), Motifs|Footprinting|ARP-1(COUP-TF2), Chromatin_Structure|FAIRE	6	A	T	CRC;---	upstream	RNASEH2C
chr11:65472022_GA	rs117818412	No data	7	G	A	CRC;---	intergenic	RELA(dist=41579),KAT5(dist=7451)						0.02
chr11:65472417_AG		No data	7	A	G	CRC;---	intergenic	RELA(dist=41974),KAT5(dist=7056)
chr11:65472788_TA		No data	7	T	A	CRC;---	intergenic	RELA(dist=42345),KAT5(dist=6685)
chr11:65472822_CG		No data	7	C	G	CRC;---	intergenic	RELA(dist=42379),KAT5(dist=6651)
chr11:65475503_GC	rs617980	Motifs|PWM|SREBP1, Motifs|PWM|SREBP, Motifs|Footprinting|SREBP	6	G	C	CRC;---	intergenic	RELA(dist=45060),KAT5(dist=3970)						0.1
chr11:65470196_CA		Motifs|PWM|Foxl1, Motifs|PWM|Foxa2, Motifs|PWM|Foxk1	6	C	A	CRC;---	intergenic	RELA(dist=39753),KAT5(dist=9277)
chr11:65477853_CT		No data	7	C	T	CRC;---	intergenic	RELA(dist=47410),KAT5(dist=1620)
chr19:6775910_GA	rs62125158	No data	7	G	A	CRC;---	intronic	VAV1						0.34
chr19:6780172_CT	rs797622	Motifs|PWM|Cart-1, Motifs|PWM|MEF2A, Motifs|PWM|Sox14	6	C	T	CRC;---	intronic	VAV1			597;Name=lod=355			0.23
chr19:6780618_TC	rs675614	No data	7	T	C	CRC;---	intronic	VAV1			504;Name=lod=149			0.25
chr19:6782446_GT	rs657410	No data	7	G	T	CRC;---	intronic	VAV1						0.21
chr19:6782483_TC	rs657469	Chromatin_Structure|DNase-seq	5	T	C	CRC;---	intronic	VAV1						0.21
chr19:6782498_CT	rs479660	Chromatin_Structure|DNase-seq	5	C	T	CRC;---	intronic	VAV1						0.21
chr19:6786271_GA	rs691528	No data	7	G	A	CRC;---	intronic	VAV1						0.25
chr19:6786894_GT		Motifs|PWM|FOXP1	6	G	T	CRC;---	intronic	VAV1
chr19:6791496_GA	rs2546125	Chromatin_Structure|DNase-seq	5	G	A	CRC;---	intronic	VAV1			289;Name=lod=20			0.22
chr19:6792286_TC	rs2660485	No data	7	T	C	CRC;---	intronic	VAV1						0.21
chr19:6794349_GA		Chromatin_Structure|DNase-seq	5	G	A	CRC;---	intronic	VAV1			518;Name=lod=170
chr19:6795018_GT		Motifs|PWM|P50:RELA-P65, Motifs|PWM|Nkx2-1, Motifs|Footprinting|Nkx2-1, Chromatin_Structure|FAIRE, Chromatin_Structure|DNase-seq, Protein_Binding|ChIP-seq|SETDB1, Protein_Binding|ChIP-seq|YY1	2b	G	T	CRC;---	intronic	VAV1
chr19:6797812_TC		Motifs|PWM|POU5F1, Motifs|PWM|Oct-1, Chromatin_Structure|FAIRE, Chromatin_Structure|DNase-seq	5	T	C	CRC;---	intronic	VAV1
chr19:6799778_CT		Chromatin_Structure|DNase-seq	5	C	T	CRC;---	intronic	VAV1
chr19:6800163_GT		Motifs|PWM|C/EBPgamma, Motifs|PWM|Glis2, Motifs|PWM|Tcf7, Motifs|PWM|AR, Motifs|PWM|NR3C1	6	G	T	CRC;---	intronic	VAV1
chr19:6766467_TC	rs3786684	Chromatin_Structure|FAIRE, Chromatin_Structure|DNase-seq, Protein_Binding|ChIP-seq|HNF4A, Protein_Binding|ChIP-seq|ZNF263	4	T	C	CRC;---	intronic	SH2D3A						0.08
chr19:6811158_TC		No data	7	T	C	CRC;---	intronic	VAV1
chr19:6811166_CT		Motifs|PWM|Nkx2-2	6	C	T	CRC;---	intronic	VAV1
chr19:6815724_GA	rs4807100	Chromatin_Structure|FAIRE, Chromatin_Structure|DNase-seq	5	G	A	CRC;---	intronic	VAV1						0.28
chr19:6818093_CA		Motifs|Footprinting|Ikaros, Motifs|PWM|Ikaros	6	C	A	CRC;---	intronic	VAV1
chr19:6818814_AT	rs7253450	No data	7	A	T	CRC;---	intronic	VAV1						0.06
chr19:6820658_GA		Motifs|PWM|LF-A1, Motifs|Footprinting|LF-A1, Chromatin_Structure|DNase-seq	5	G	A	CRC;---	intronic	VAV1
chr19:6829398_TG		Motifs|PWM|Myf6, Chromatin_Structure|FAIRE, Chromatin_Structure|DNase-seq	5	T	G	CRC;---	intronic	VAV1
chr19:6836836_GA	rs308194	Motifs|PWM|MTF1	6	G	A	CRC;---	intronic	VAV1						0.66
chr19:6838248_CA		No data	7	C	A	CRC;---	intronic	VAV1
chr19:6842250_CA		Motifs|PWM|HFH8(FOXF1A), Motifs|PWM|FOXJ2, Motifs|PWM|Freac-7, Motifs|PWM|Cdx, Motifs|PWM|Foxj3, Motifs|PWM|FOXP1, Motifs|PWM|HNF3alpha, Motifs|PWM|HNF3	6	C	A	CRC;---	intronic	VAV1
chr19:6851563_GA		No data	7	G	A	CRC;---	intronic	VAV1
chr19:6771777_CG	rs61535436	Motifs|PWM|FOXP1, Motifs|PWM|Nanog, Protein_Binding|ChIP-seq|ETS1	5	C	G	CRC;---	upstream	VAV1
chr19:6856364_CA		No data	7	C	A	CRC;---	intronic	VAV1
chr1:43152915_TA		Motifs|PWM|Tcfap2e, Motifs|PWM|FOXP1, Motifs|PWM|Srf, Motifs|PWM|Zfp105, Chromatin_Structure|DNase-seq	5	T	A	CRC;---	intronic	YBX1
chr1:43153038_TC		No data	7	T	C	CRC;---	intronic	YBX1
chr1:43156579_GA		Chromatin_Structure|DNase-seq, Protein_Binding|ChIP-seq|RAD21, Protein_Binding|ChIP-seq|CTCF	4	G	A	CRC;---	intronic	YBX1
chr1:43160018_AT	rs12030724	Chromatin_Structure|DNase-seq	5	A	T	CRC;---	intronic	YBX1						0.14
chr1:43142356_GA		No data	7	G	A	CRC;---	3' UTR	PPIH			309;Name=lod=24
chr1:43145961_GT		Chromatin_Structure|DNase-seq, Protein_Binding|ChIP-seq|FOXA2, Protein_Binding|ChIP-seq|FOXA1	4	G	T	CRC;---	intergenic	PPIH(dist=3532),YBX1(dist=2105)
chr7:99675249_GT		Motifs|PWM|TP53	6	G	T	CRC;---	intronic	ZNF3
chr7:99675263_GC		Motifs|PWM|TP53	6	G	C	CRC;---	intronic	ZNF3
chr7:99676346_CT	rs62485010	Motifs|PWM|RREB1, Protein_Binding|ChIP-seq|HNF4A	5	C	T	CRC;---	intronic	ZNF3			265;Name=lod=16			0.14
chr7:99677399_CA		No data	7	C	A	CRC;---	intronic	ZNF3
chr7:99677716_CA		Motifs|PWM|Zbtb7b	6	C	A	CRC;---	intronic	ZNF3
chr7:99660744_CA		Motifs|PWM|PXR(PXR:RXR)	6	C	A	CRC;---	intronic	ZSCAN21
chr5:112164561_GA	rs351771	No data	7	G	A	CRC;CRN	exonic	APC	synonymous SNV	APC:NM_001127511:exon12:c.G1581A:p.A527A,APC:NM_000038:exon14:c.G1635A:p.A545A,APC:NM_001127510:exon15:c.G1635A:p.A545A	618;Name=lod=432		0.586435	0.66
chr5:112164862_GA	rs351772	No data	7	G	A	CRC;CRN	intronic	APC						0.47
chr5:112166862_GA	rs2253987	No data	7	G	A	CRC;CRN	intronic	APC						0.46
chr5:112167130_TG	rs544243	No data	7	T	G	CRC;CRN	intronic	APC						0.69
chr5:112167587_TC	rs548710	Chromatin_Structure|DNase-seq	5	T	C	CRC;CRN	intronic	APC						0.46
chr5:112167821_CT	rs569940	Motifs|PWM|Pou1f1, Motifs|PWM|Gbx1, Motifs|PWM|Hoxd8	6	C	T	CRC;CRN	intronic	APC						0.62
chr5:112167921_GA	rs11960216	Protein_Binding|ChIP-seq|RFX3	5	G	A	CRC;CRN	intronic	APC						0.11
chr5:112167941_CG	rs2909958	Protein_Binding|ChIP-seq|RFX3	5	C	G	CRC;CRN	intronic	APC						0.62
chr5:112168065_AG	rs2909786	Motifs|PWM|Pbx1, Motifs|PWM|Pbx-1b, Motifs|PWM|Pbx-1, Motifs|PWM|Pbx, Motifs|PWM|PBX1, Protein_Binding|ChIP-seq|RFX3	5	A	G	CRC;CRN	intronic	APC						0.62
chr5:112168130_GC	rs2909787	Motifs|PWM|Brachyury, Protein_Binding|ChIP-seq|RFX3	5	G	C	CRC;CRN	intronic	APC						0.62
chr5:112169525_TA	rs2546111	Motifs|PWM|Nkx2-1, Motifs|PWM|Titf1, Motifs|PWM|Nkx2-6, Motifs|PWM|FOXP1, Motifs|PWM|Nkx2-2	6	T	A	CRC;CRN	intronic	APC						0.73
chr5:112170358_GA	rs458967	No data	7	G	A	CRC;CRN	intronic	APC						0.73
chr5:112074269_AG	rs2019720	Chromatin_Structure|FAIRE, Chromatin_Structure|DNase-seq	5	A	G	CRC;CRN	intronic	APC						0.46
chr5:112074356_CT	rs2020383	No data	7	C	T	CRC;CRN	intronic	APC						0.59
chr5:112172219_GA	rs411356	Chromatin_Structure|DNase-seq	5	G	A	CRC;CRN	intronic	APC						0.68
chr5:112172786_GT	rs1966477	No data	7	G	T	CRC;CRN	intronic	APC						0.68
chr5:112172930_TC	rs1966476	No data	7	T	C	CRC;CRN	intronic	APC						0.53
chr5:112074722_CG	rs1974786	No data	7	C	G	CRC;CRN	intronic	APC						0.47
chr5:112175770_GA	rs41115	No data	7	G	A	CRC;CRN	exonic	APC	synonymous SNV	APC:NM_001127511:exon14:c.G4425A:p.T1475T,APC:NM_000038:exon16:c.G4479A:p.T1493T,APC:NM_001127510:exon17:c.G4479A:p.T1493T	605;Name=lod=383		0.586218	0.66
chr5:112176325_GA	rs42427	No data	7	G	A	CRC;CRN	exonic	APC	synonymous SNV	APC:NM_001127511:exon14:c.G4980A:p.G1660G,APC:NM_000038:exon16:c.G5034A:p.G1678G,APC:NM_001127510:exon17:c.G5034A:p.G1678G			0.590126	0.66
chr5:112176559_TG	rs866006	No data	7	T	G	CRC;CRN	exonic	APC	synonymous SNV	APC:NM_001127511:exon14:c.T5214G:p.S1738S,APC:NM_000038:exon16:c.T5268G:p.S1756S,APC:NM_001127510:exon17:c.T5268G:p.S1756S			0.587986	0.66
chr5:112176756_TA	rs459552	No data	7	T	A	CRC;CRN	exonic	APC	nonsynonymous SNV	APC:NM_001127511:exon14:c.T5411A:p.V1804D,APC:NM_000038:exon16:c.T5465A:p.V1822D,APC:NM_001127510:exon17:c.T5465A:p.V1822D	541;Name=lod=211		0.826257	0.86
chr5:112177171_GA	rs465899	No data	7	G	A	CRC;CRN	exonic	APC	synonymous SNV	APC:NM_001127511:exon14:c.G5826A:p.P1942P,APC:NM_000038:exon16:c.G5880A:p.P1960P,APC:NM_001127510:exon17:c.G5880A:p.P1960P	661;Name=lod=645		0.58691	0.66
chr5:112180921_TC	rs41116	Motifs|PWM|Mtf1, Motifs|PWM|Oct-1	6	T	C	CRC;CRN	3' UTR	APC						0.47
chr5:112181379_CG	rs448475	No data	7	C	G	CRC;CRN	3' UTR	APC						0.47
chr5:112181576_GA	rs397768	Motifs|PWM|Bcl6b, Motifs|PWM|Zfp410, Motifs|PWM|CKROX, Motifs|PWM|MAZ, Chromatin_Structure|DNase-seq	5	G	A	CRC;CRN	3' UTR	APC						0.69
chr5:112182232_AT	rs433429	Motifs|PWM|GATA-1, Motifs|PWM|GATA-3	6	A	T	CRC;CRN	downstream	APC						0.69
chr5:112182379_GA	rs386830	Chromatin_Structure|DNase-seq	5	G	A	CRC;CRN	downstream	APC						0.69
chr5:112182691_AG	rs448162	Chromatin_Structure|DNase-seq	5	A	G	CRC;CRN	downstream	APC						0.55
chr5:112183157_AG	rs2546112	Chromatin_Structure|FAIRE, Chromatin_Structure|DNase-seq, Protein_Binding|ChIP-seq|CEBPB	4	A	G	CRC;CRN	intergenic	APC(dist=1221),SRP19(dist=13728)						0.48
chr5:112185393_AC	rs565453	Motifs|PWM|Bapx1, Motifs|PWM|Nkx3-2, Motifs|PWM|Nkx3-1	6	A	C	CRC;CRN	intergenic	APC(dist=3457),SRP19(dist=11492)						0.69
chr5:112185451_AG	rs565603	Motifs|PWM|TCF11:MafG	6	A	G	CRC;CRN	intergenic	APC(dist=3515),SRP19(dist=11434)						0.69
chr5:112185491_AG	rs497844	No data	7	A	G	CRC;CRN	intergenic	APC(dist=3555),SRP19(dist=11394)						0.69
chr5:112185513_AC	rs566419	No data	7	A	C	CRC;CRN	intergenic	APC(dist=3577),SRP19(dist=11372)						0.48
chr5:112186064_CA	rs481789	No data	7	C	A	CRC;CRN	intergenic	APC(dist=4128),SRP19(dist=10821)						0.71
chr5:112064826_GC	rs464338	No data	7	G	C	CRC;CRN	intronic	APC						0.99
chr5:112077447_TA	rs4705608	Motifs|PWM|Pou3f2, Motifs|PWM|Zscan4, Motifs|PWM|Gm397	6	T	A	CRC;CRN	intronic	APC						0.46
chr5:112077770_AG	rs4705609	No data	7	A	G	CRC;CRN	intronic	APC						0.6
chr5:112077920_GC	rs4705610	Motifs|PWM|Oct-4(POU5F1)	6	G	C	CRC;CRN	intronic	APC						0.47
chr5:112079882_TG	rs10071425	Motifs|PWM|Isl2	6	T	G	CRC;CRN	intronic	APC						0.46
chr5:112081924_AG	rs6594646	Motifs|PWM|Nkx2-9	6	A	G	CRC;CRN	intronic	APC						0.47
chr5:112087327_TG	rs11954856	Motifs|PWM|Hbp1, Chromatin_Structure|FAIRE	6	T	G	CRC;CRN	intronic	APC						0.61
chr5:112088507_GA	rs4705617	No data	7	G	A	CRC;CRN	intronic	APC						0.98
chr5:112089282_TC	rs11241183	No data	7	T	C	CRC;CRN	intronic	APC						0.46
chr5:112089480_TC	rs2439591	No data	7	T	C	CRC;CRN	intronic	APC						0.71
chr5:112091704_CG	rs4099181	No data	7	C	G	CRC;CRN	intronic	APC						0.6
chr5:112092402_TG	rs4705486	No data	7	T	G	CRC;CRN	intronic	APC						0.47
chr5:112066524_GC	rs469336	No data	7	G	C	CRC;CRN	intronic	APC						0.98
chr5:112093955_AG	rs369952	No data	7	A	G	CRC;CRN	intronic	APC						0.98
chr5:112095140_CT	rs6879057	No data	7	C	T	CRC;CRN	intronic	APC						0.46
chr5:112095775_TA	rs4705624	Motifs|PWM|Evi-1	6	T	A	CRC;CRN	intronic	APC			251;Name=lod=14			0.46
chr5:112097234_GA	rs28578275	No data	7	G	A	CRC;CRN	intronic	APC						0.46
chr5:112097757_AG	rs11241184	No data	7	A	G	CRC;CRN	intronic	APC						0.48
chr5:112098911_GA	rs380589	No data	7	G	A	CRC;CRN	intronic	APC						0.98
chr5:112098938_TA	rs9647582	Motifs|PWM|Srf, Motifs|PWM|Zfp105, Chromatin_Structure|FAIRE	6	T	A	CRC;CRN	intronic	APC						0.47
chr5:112099028_AG	rs9647583	Motifs|PWM|Mafb, Motifs|PWM|Pou3f3	6	A	G	CRC;CRN	intronic	APC						0.47
chr5:112100027_GA	rs6867243	No data	7	G	A	CRC;CRN	intronic	APC						0.61
chr5:112100595_AC	rs2464807	Motifs|PWM|Oct-1	6	A	C	CRC;CRN	intronic	APC						1
chr5:112101457_GT	rs12659119	Motifs|Footprinting|, Chromatin_Structure|FAIRE	6	G	T	CRC;CRN	intronic	APC						0.56
chr5:112101496_GA	rs2464806	Motifs|Footprinting|, Chromatin_Structure|FAIRE	6	G	A	CRC;CRN	intronic	APC						0.98
chr5:112101793_CA	rs2464805	Motifs|PWM|Tcf7, Chromatin_Structure|FAIRE	6	C	A	CRC;CRN	intronic	APC						0.73
chr5:112103963_CG	rs2546117	No data	7	C	G	CRC;CRN	intronic	APC						0.46
chr5:112104297_AG	rs35414976	Motifs|PWM|Mafb	6	A	G	CRC;CRN	intronic	APC						0.46
chr5:112107058_GA	rs11241185	No data	7	G	A	CRC;CRN	intronic	APC						0.46
chr5:112107726_CT	rs2439589	Motifs|PWM|REST	6	C	T	CRC;CRN	intronic	APC						0.46
chr5:112108865_TC	rs2707763	Motifs|PWM|Mtf1, Motifs|PWM|Sox4, Motifs|PWM|Sox11	6	T	C	CRC;CRN	intronic	APC						0.48
chr5:112109779_GC	rs1816769	Motifs|PWM|Zfp128	6	G	C	CRC;CRN	intronic	APC						0.63
chr5:112111070_GA	rs392179	No data	7	G	A	CRC;CRN	intronic	APC						0.98
chr5:112111866_GC	rs458906	Chromatin_Structure|FAIRE, Chromatin_Structure|DNase-seq	5	G	C	CRC;CRN	intronic	APC						0.46
chr5:112113527_AT	rs467033	Chromatin_Structure|DNase-seq	5	A	T	CRC;CRN	intronic	APC			592;Name=lod=341			0.47
chr5:112113735_CT	rs396321	Motifs|PWM|Pitx1	6	C	T	CRC;CRN	intronic	APC			570;Name=lod=276			0.46
chr5:112113760_TC	rs401908	No data	7	T	C	CRC;CRN	intronic	APC			570;Name=lod=276			0.74
chr5:112113772_GA	rs414098	No data	7	G	A	CRC;CRN	intronic	APC			570;Name=lod=276			0.45
chr5:112113875_AG	rs75890199	Motifs|PWM|Hoxd13, Motifs|PWM|Hoxd10, Motifs|PWM|Hoxb13, Chromatin_Structure|FAIRE	6	A	G	CRC;CRN	intronic	APC			355;Name=lod=37
chr5:112113905_GA	rs140977057	No data	7	G	A	CRC;CRN	intronic	APC
chr5:112116024_CT	rs62364017	No data	7	C	T	CRC;CRN	intronic	APC						0.54
chr5:112116069_GA	rs35130225	No data	7	G	A	CRC;CRN	intronic	APC						0.65
chr5:112116773_AG	rs2289484	Motifs|PWM|Oct-1	6	A	G	CRC;CRN	intronic	APC						0.48
chr5:112117774_GA	rs59583299	Motifs|PWM|Oct-4(POU5F1), Chromatin_Structure|FAIRE	6	G	A	CRC;CRN	intronic	APC						0.01
chr5:112117827_TG		No data	7	T	G	CRC;CRN	intronic	APC
chr5:112117858_AG		No data	7	A	G	CRC;CRN	intronic	APC
chr5:112118195_GA	rs2431242	No data	7	G	A	CRC;CRN	intronic	APC						0.62
chr5:112118338_GA	rs2439595	No data	7	G	A	CRC;CRN	intronic	APC						0.36
chr5:112118956_CT	rs2431512	No data	7	C	T	CRC;CRN	intronic	APC						0.46
chr5:112122532_GC	rs2707765	Chromatin_Structure|DNase-seq	5	G	C	CRC;CRN	intronic	APC						0.47
chr5:112124369_TC	rs2431238	No data	7	T	C	CRC;CRN	intronic	APC						0.74
chr5:112130086_CA	rs1734243	Motifs|Footprinting|LXRdirectrepeat4, Motifs|PWM|LXRdirectrepeat4	6	C	A	CRC;CRN	intronic	APC						0.7
chr5:112131288_AG	rs2431514	Chromatin_Structure|FAIRE, Chromatin_Structure|DNase-seq, Protein_Binding|ChIP-seq|GATA1, Protein_Binding|ChIP-seq|CEBPB, Protein_Binding|ChIP-seq|TAL1, Protein_Binding|ChIP-seq|GATA6	4	A	G	CRC;CRN	intronic	APC						0.49
chr5:112131787_AG	rs2464803	Motifs|PWM|Sox4, Motifs|PWM|Sox11, Chromatin_Structure|FAIRE, Chromatin_Structure|DNase-seq, Protein_Binding|ChIP-seq|TAL1, Protein_Binding|ChIP-seq|GATA6, Protein_Binding|ChIP-seq|GATA2	3a	A	G	CRC;CRN	intronic	APC						0.48
chr5:112135067_TC	rs517947	No data	7	T	C	CRC;CRN	intronic	APC						0.99
chr5:112135090_GA	rs518013	No data	7	G	A	CRC;CRN	intronic	APC						0.47
chr5:112135737_AG	rs2251913	Chromatin_Structure|FAIRE, Protein_Binding|ChIP-seq|RFX3	5	A	G	CRC;CRN	intronic	APC						0.46
chr5:112136204_AG	rs511906	Motifs|PWM|S8, Motifs|PWM|Lhx3, Motifs|PWM|Cdx1	6	A	G	CRC;CRN	intronic	APC						0.46
chr5:112138734_GA	rs529076	No data	7	G	A	CRC;CRN	intronic	APC						0.73
chr5:112138888_GC	rs2952615	No data	7	G	C	CRC;CRN	intronic	APC						0.66
chr5:112139745_AG	rs2545158	Chromatin_Structure|FAIRE, Chromatin_Structure|DNase-seq	5	A	G	CRC;CRN	intronic	APC						0.46
chr5:112140623_GA		Motifs|PWM|Zbtb3	6	G	A	CRC;CRN	intronic	APC
chr5:112144023_AG	rs2431241	No data	7	A	G	CRC;CRN	intronic	APC						0.47
chr5:112144444_AT	rs1914	No data	7	A	T	CRC;CRN	intronic	APC						0.46
chr5:112144954_TC	rs395266	No data	7	T	C	CRC;CRN	intronic	APC						0.73
chr5:112145261_CA	rs2546106	No data	7	C	A	CRC;CRN	intronic	APC						0.46
chr5:112146117_AG	rs454886	No data	7	A	G	CRC;CRN	intronic	APC						0.37
chr5:112146197_TG	rs390092	No data	7	T	G	CRC;CRN	intronic	APC						0.46
chr5:112149757_TC	rs2545169	Motifs|PWM|Zbtb7b	6	T	C	CRC;CRN	intronic	APC						0.77
chr5:112064475_AT	rs861674	Motifs|PWM|HNF1	6	A	T	CRC;CRN	intronic	APC						0.38
chr5:112152842_GT		Motifs|PWM|Pitx2, Motifs|PWM|Crx	6	G	T	CRC;CRN	intronic	APC
chr5:112153119_CT	rs2545165	No data	7	C	T	CRC;CRN	intronic	APC						0.68
chr5:112153495_AG	rs392907	No data	7	A	G	CRC;CRN	intronic	APC						0.74
chr5:112153665_CT	rs2545164	Motifs|PWM|Freac-3	6	C	T	CRC;CRN	intronic	APC						0.68
chr5:112153996_CG	rs563556	No data	7	C	G	CRC;CRN	intronic	APC						0.73
chr5:112154303_TG	rs464708	No data	7	T	G	CRC;CRN	intronic	APC						0.7
chr5:112155504_CG	rs2545163	No data	7	C	G	CRC;CRN	intronic	APC						0.73
chr5:112155793_GC	rs501250	No data	7	G	C	CRC;CRN	intronic	APC						0.69
chr5:112158431_GA	rs2545162	Chromatin_Structure|DNase-seq	5	G	A	CRC;CRN	intronic	APC						0.68
chr5:112159385_AG	rs2545160	Motifs|PWM|FOXJ2, Motifs|PWM|Freac-7	6	A	G	CRC;CRN	intronic	APC						0.99
chr5:112159470_AG	rs2546107	Chromatin_Structure|DNase-seq, Protein_Binding|ChIP-seq|AR, Protein_Binding|ChIP-seq|SPI1	4	A	G	CRC;CRN	intronic	APC			243;Name=lod=13			0.46
chr5:112159562_AG	rs2545159	Chromatin_Structure|DNase-seq, Protein_Binding|ChIP-seq|AR	4	A	G	CRC;CRN	intronic	APC						0.8
chr5:112161469_CA	rs2546108	Motifs|PWM|Mtf1	6	C	A	CRC;CRN	intronic	APC						0.46
chr5:112162413_AG	rs2546110	No data	7	A	G	CRC;CRN	intronic	APC						0.52
chr5:112162854_TC	rs2229992	No data	7	T	C	CRC;CRN	exonic	APC	synonymous SNV	APC:NM_001127511:exon10:c.T1404C:p.Y468Y,APC:NM_000038:exon12:c.T1458C:p.Y486Y,APC:NM_001127510:exon13:c.T1458C:p.Y486Y	634;Name=lod=502		0.462165	0.53
chr16:337750_CG	rs395545	Motifs|Footprinting|Klf4, Motifs|PWM|Klf4, Motifs|PWM|UF1H3BETA, Chromatin_Structure|DNase-seq	5	C	G	CRC;CRN	3' UTR	AXIN1						0.99
chr16:350846_AG	rs214245	Chromatin_Structure|DNase-seq	5	A	G	CRC;CRN	intronic	AXIN1						0.97
chr16:351517_AG	rs214242	Chromatin_Structure|DNase-seq	5	A	G	CRC;CRN	intronic	AXIN1						0.96
chr16:369413_GA	rs8064205	Single_Nucleotides|TMEM8|eQTL, Motifs|Footprinting|, Motifs|Footprinting|sna, Chromatin_Structure|DNase-seq	1f	G	A	CRC;CRN	intronic	AXIN1						0.48
chr16:372597_AG	rs3916990	Chromatin_Structure|DNase-seq	5	A	G	CRC;CRN	intronic	AXIN1						0.24
chr16:374126_GA	rs66720247	Chromatin_Structure|DNase-seq, Protein_Binding|ChIP-seq|TAL1	4	G	A	CRC;CRN	intronic	AXIN1						0.14
chr16:380425_CA	rs10903015	No data	7	C	A	CRC;CRN	intronic	AXIN1						0.55
chr16:380547_CA	rs60907769	No data	7	C	A	CRC;CRN	intronic	AXIN1						0.17
chr16:380641_TC	rs56355849	No data	7	T	C	CRC;CRN	intronic	AXIN1						0.17
chr16:381927_CA	rs12921862	Motifs|Footprinting|IRF1, Chromatin_Structure|FAIRE, Chromatin_Structure|DNase-seq, Protein_Binding|ChIP-exo|CTCF	4	C	A	CRC;CRN	intronic	AXIN1						0.18
chr16:387867_CT	rs11866815	Motifs|PWM|CTCF, Motifs|Footprinting|, Chromatin_Structure|DNase-seq	5	C	T	CRC;CRN	intronic	AXIN1						0.27
chr16:388274_GA	rs66796850	Chromatin_Structure|DNase-seq	5	G	A	CRC;CRN	intronic	AXIN1						0.16
chr16:390780_AG	rs2361989	Chromatin_Structure|DNase-seq, Protein_Binding|ChIP-seq|HEY1	4	A	G	CRC;CRN	intronic	AXIN1						0.52
chr16:391710_TG		No data	7	T	G	CRC;CRN	intronic	AXIN1
chr16:391752_CT	rs141523155	Motifs|PWM|Freac-3, Motifs|Footprinting|, Protein_Binding|ChIP-seq|NFYA	5	C	T	CRC;CRN	intronic	AXIN1						0.07
chr16:391786_AT		Motifs|Footprinting|Sp1, Motifs|Footprinting|, Protein_Binding|ChIP-seq|NFYA	5	A	T	CRC;CRN	intronic	AXIN1
chr16:391815_TC		Motifs|Footprinting|Sp1, Motifs|Footprinting|, Protein_Binding|ChIP-seq|NFYA	5	T	C	CRC;CRN	intronic	AXIN1
chr16:391830_GA		Motifs|Footprinting|, Protein_Binding|ChIP-seq|NFYA	5	G	A	CRC;CRN	intronic	AXIN1
chr16:391850_CT		Motifs|Footprinting|Sp1, Motifs|Footprinting|, Protein_Binding|ChIP-seq|NFYA	5	C	T	CRC;CRN	intronic	AXIN1
chr16:391900_GC		Motifs|Footprinting|HEN1, Motifs|Footprinting|NHLH1, Motifs|Footprinting|, Chromatin_Structure|FAIRE, Protein_Binding|ChIP-seq|NFYA	5	G	C	CRC;CRN	intronic	AXIN1
chr16:391941_GC		Chromatin_Structure|FAIRE, Protein_Binding|ChIP-seq|NFYA	5	G	C	CRC;CRN	intronic	AXIN1
chr16:391982_GA		Motifs|PWM|Pknox1, Motifs|PWM|NFYA, Motifs|Footprinting|, Motifs|PWM|NF-Y, Chromatin_Structure|DNase-seq, Protein_Binding|ChIP-seq|NFYA, Protein_Binding|ChIP-seq|HEY1, Protein_Binding|ChIP-seq|NFYB, Protein_Binding|ChIP-seq|TBP, Protein_Binding|ChIP-seq|POLR2A	2b	G	A	CRC;CRN	intronic	AXIN1
chr16:392005_AG		Motifs|Footprinting|, Chromatin_Structure|DNase-seq, Protein_Binding|ChIP-seq|NFYA, Protein_Binding|ChIP-seq|HEY1, Protein_Binding|ChIP-seq|NFYB, Protein_Binding|ChIP-seq|TBP, Protein_Binding|ChIP-seq|POLR2A	4	A	G	CRC;CRN	intronic	AXIN1
chr16:392172_CT		Chromatin_Structure|DNase-seq, Protein_Binding|ChIP-seq|HEY1, Protein_Binding|ChIP-seq|TBP, Protein_Binding|ChIP-seq|POLR2A	4	C	T	CRC;CRN	intronic	AXIN1
chr16:392267_CA		Protein_Binding|ChIP-seq|POLR2A	5	C	A	CRC;CRN	intronic	AXIN1
chr16:392275_GA	rs12719804	Protein_Binding|ChIP-seq|POLR2A	5	G	A	CRC;CRN	intronic	AXIN1						0.15
chr16:392703_GA	rs34844528	Chromatin_Structure|DNase-seq, Protein_Binding|ChIP-seq|HNF4A, Protein_Binding|ChIP-seq|HEY1, Protein_Binding|ChIP-seq|RAD21, Protein_Binding|ChIP-seq|USF2, Protein_Binding|ChIP-seq|FOXA2, Protein_Binding|ChIP-seq|FOXA1, Protein_Binding|ChIP-seq|CTCF, Protein_Binding|ChIP-seq|HDAC2, Protein_Binding|ChIP-seq|EP300, Protein_Binding|ChIP-seq|USF1, Protein_Binding|ChIP-seq|JUND, Protein_Binding|ChIP-…	4	G	A	CRC;CRN	intronic	AXIN1						0.09
chr16:393342_TC	rs395901	Chromatin_Structure|DNase-seq	5	T	C	CRC;CRN	intronic	AXIN1						0.94
chr16:396264_AG	rs1805105	No data	7	A	G	CRC;CRN	exonic	AXIN1	synonymous SNV	AXIN1:NM_003502:exon2:c.T762C:p.D254D,AXIN1:NM_181050:exon2:c.T762C:p.D254D			0.714132	0.58
chr16:336660_GA	rs11647490	Chromatin_Structure|FAIRE, Chromatin_Structure|DNase-seq	5	G	A	CRC;CRN	exonic	PDIA2	synonymous SNV	PDIA2:NM_006849:exon9:c.G1347A:p.T449T			0.507888	0.6
chr16:337421_AC	rs377220	Chromatin_Structure|DNase-seq, Protein_Binding|ChIP-seq|CTCF	4	A	C	CRC;CRN	downstream	AXIN1,PDIA2						0.99
chr6:33288075_CA	rs116616716	Single_Nucleotides|DAXX|eQTL, Chromatin_Structure|FAIRE, Chromatin_Structure|DNase-seq, Protein_Binding|ChIP-seq|ZNF263	1f	C	A	CRC;CRN	intronic	DAXX						0.24
chr6:33288271_AG	rs1059231	Motifs|PWM|DMRT1, Motifs|Footprinting|DMRT1, Chromatin_Structure|FAIRE, Chromatin_Structure|DNase-seq, Protein_Binding|ChIP-seq|JUN, Protein_Binding|ChIP-seq|CEBPB, Protein_Binding|ChIP-seq|JUNB, Protein_Binding|ChIP-seq|FOS, Protein_Binding|ChIP-seq|JUND, Protein_Binding|ChIP-seq|GATA2, Protein_Binding|ChIP-seq|E2F1	2b	A	G	CRC;CRN	exonic	DAXX	synonymous SNV	DAXX:NM_001254717:exon3:c.T912C:p.Y304Y,DAXX:NM_001141969:exon4:c.T1137C:p.Y379Y,DAXX:NM_001141970:exon4:c.T1173C:p.Y391Y,DAXX:NM_001350:exon4:c.T1137C:p.Y379Y	532;Name=lod=193		0.218899	0.24
chr6:33276466_GA	rs1014779	Motifs|Footprinting|	6	G	A	CRC;CRN	intronic	TAPBP						0.41
chr6:33290547_TA	rs115463113	Chromatin_Structure|FAIRE, Chromatin_Structure|DNase-seq, Protein_Binding|ChIP-seq|CHD2, Protein_Binding|ChIP-seq|POLR2A	4	T	A	CRC;CRN	intronic	DAXX						0.51
chr6:33280629_CG	rs142589579	Chromatin_Structure|FAIRE, Chromatin_Structure|DNase-seq, Protein_Binding|ChIP-seq|HEY1, Protein_Binding|ChIP-seq|MYC, Protein_Binding|ChIP-seq|RAD21, Protein_Binding|ChIP-seq|USF2, Protein_Binding|ChIP-seq|TCF4, Protein_Binding|ChIP-seq|TBP, Protein_Binding|ChIP-seq|TAF1, Protein_Binding|ChIP-seq|FOSL2, Protein_Binding|ChIP-seq|CTCF, Protein_Binding|ChIP-seq|SIN3A, Protein_Binding|ChIP-seq|SREBF…	4	C	G	CRC;CRN	intronic	TAPBP						0.52
chr6:33282628_CT	rs1061783	Single_Nucleotides|TAPBP|eQTL, Chromatin_Structure|FAIRE, Chromatin_Structure|DNase-seq, Protein_Binding|ChIP-seq|MYC, Protein_Binding|ChIP-seq|MAX, Protein_Binding|ChIP-seq|CEBPB, Protein_Binding|ChIP-seq|POLR2A	1f	C	T	CRC;CRN	3' UTR	ZBTB22						0.51
chr6:33283766_TC	rs146168776	Single_Nucleotides|TAPBP|eQTL	6	T	C	CRC;CRN	exonic	ZBTB22	nonsynonymous SNV	ZBTB22:NM_001145338:exon2:c.A928G:p.T310A,ZBTB22:NM_005453:exon2:c.A928G:p.T310A	532;Name=lod=193		0.546748	0.52
chr21:40178381_CT	rs714781	Chromatin_Structure|DNase-seq, Protein_Binding|ChIP-seq|ELF1, Protein_Binding|ChIP-seq|SMARCB1, Protein_Binding|ChIP-seq|CTCF, Protein_Binding|ChIP-seq|MXI1, Protein_Binding|ChIP-seq|POLR2A	4	C	T	CRC;CRN	intronic	ETS2						0.31
chr21:40168435_AT	rs11088448	Motifs|PWM|Irx2, Motifs|PWM|Irx-3, Motifs|PWM|Irx3, Motifs|PWM|Irx4, Motifs|Footprinting|Irx-3, Motifs|PWM|Irx6, Motifs|PWM|Irx5, Chromatin_Structure|DNase-seq, Protein_Binding|ChIP-seq|JUN, Protein_Binding|ChIP-seq|RAD21, Protein_Binding|ChIP-seq|JUNB, Protein_Binding|ChIP-seq|FOS, Protein_Binding|ChIP-seq|JUND, Protein_Binding|ChIP-seq|FOSL2, Protein_Binding|ChIP-seq|CTCF	2b	A	T	CRC;CRN	intergenic	LINC00114(dist=23034),ETS2(dist=8796)						0.3
chr21:40181766_AG	rs1209954	Motifs|PWM|Sox2, Chromatin_Structure|DNase-seq, Protein_Binding|ChIP-seq|RFX3, Protein_Binding|ChIP-seq|POLR2A	3a	A	G	CRC;CRN	intronic	ETS2						0.72
chr21:40168776_CT	rs1209942	Motifs|PWM|TFII-I, Motifs|Footprinting|TFII-I	6	C	T	CRC;CRN	intergenic	LINC00114(dist=23375),ETS2(dist=8455)						0.59
chr21:40185397_AT	rs11088449	Chromatin_Structure|DNase-seq	5	A	T	CRC;CRN	intronic	ETS2						0.3
chr21:40169139_AG	rs1209943	Chromatin_Structure|FAIRE, Chromatin_Structure|DNase-seq	5	A	G	CRC;CRN	intergenic	LINC00114(dist=23738),ETS2(dist=8092)						0.6
chr21:40190620_CG	rs10854389	No data	7	C	G	CRC;CRN	intronic	ETS2					0.275873	0.25
chr21:40191431_TG	rs457705	Chromatin_Structure|FAIRE, Chromatin_Structure|DNase-seq, Protein_Binding|ChIP-seq|POLR2A	4	T	G	CRC;CRN	exonic	ETS2	synonymous SNV	ETS2:NM_005239:exon8:c.T816G:p.T272T,ETS2:NM_001256295:exon9:c.T1236G:p.T412T			0.771259	0.64
chr21:40191638_AG	rs461155	Chromatin_Structure|FAIRE, Chromatin_Structure|DNase-seq, Protein_Binding|ChIP-seq|MYC, Protein_Binding|ChIP-seq|NR3C1	4	A	G	CRC;CRN	exonic	ETS2	synonymous SNV	ETS2:NM_005239:exon8:c.A1023G:p.P341P,ETS2:NM_001256295:exon9:c.A1443G:p.P481P			0.770567	0.64
chr21:40191914_TC	rs459411	Motifs|PWM|Mrg2, Motifs|PWM|Pknox2, Chromatin_Structure|FAIRE, Chromatin_Structure|DNase-seq, Protein_Binding|ChIP-seq|JUN, Protein_Binding|ChIP-seq|RAD21, Protein_Binding|ChIP-seq|CEBPB, Protein_Binding|ChIP-seq|SMC3, Protein_Binding|ChIP-seq|NR3C1, Protein_Binding|ChIP-seq|MXI1, Protein_Binding|ChIP-seq|EP300, Protein_Binding|ChIP-seq|MAX, Protein_Binding|ChIP-seq|FOS, Protein_Binding|ChIP-seq|…	3a	T	C	CRC;CRN	intronic	ETS2						0.65
chr21:40169706_TC	rs1209944	Motifs|PWM|HNF4, Motifs|Footprinting|HNF4, Chromatin_Structure|FAIRE, Chromatin_Structure|DNase-seq, Protein_Binding|ChIP-seq|HNF4A, Protein_Binding|ChIP-seq|HMGN3, Protein_Binding|ChIP-seq|JUN, Protein_Binding|ChIP-seq|EP300, Protein_Binding|ChIP-seq|TFAP2C, Protein_Binding|ChIP-seq|MYC, Protein_Binding|ChIP-seq|MAX, Protein_Binding|ChIP-seq|FOS, Protein_Binding|ChIP-seq|SMARCB1, Protein_Binding…	2a	T	C	CRC;CRN	intergenic	LINC00114(dist=24305),ETS2(dist=7525)						0.63
chr21:40169721_AG	rs1209945	Motifs|PWM|HNF4, Motifs|PWM|HNF4A, Motifs|Footprinting|PPARdirectrepeat1, Motifs|PWM|PPARdirectrepeat1, Motifs|PWM|PPARG::RXRA, Motifs|Footprinting|PPARG::RXRA, Motifs|Footprinting|HNF4, Motifs|Footprinting|HNF4A, Chromatin_Structure|FAIRE, Chromatin_Structure|DNase-seq, Protein_Binding|ChIP-seq|HNF4A, Protein_Binding|ChIP-seq|HMGN3, Protein_Binding|ChIP-seq|EP300, Protein_Binding|ChIP-seq|JUN, P…	2a	A	G	CRC;CRN	intergenic	LINC00114(dist=24320),ETS2(dist=7510)						0.62
chr21:40192577_TC	rs460982	Motifs|PWM|ZNF219, Chromatin_Structure|DNase-seq	5	T	C	CRC;CRN	intronic	ETS2						0.65
chr21:40169773_TC	rs1041781	Chromatin_Structure|FAIRE, Chromatin_Structure|DNase-seq, Protein_Binding|ChIP-seq|HNF4A, Protein_Binding|ChIP-seq|HMGN3, Protein_Binding|ChIP-seq|JUN, Protein_Binding|ChIP-seq|MYC, Protein_Binding|ChIP-seq|SMARCB1, Protein_Binding|ChIP-seq|TAF1, Protein_Binding|ChIP-seq|ZBTB7A, Protein_Binding|ChIP-seq|TAL1, Protein_Binding|ChIP-seq|JUND, Protein_Binding|ChIP-seq|FOSL1, Protein_Binding|ChIP-seq|…	4	T	C	CRC;CRN	intergenic	LINC00114(dist=24372),ETS2(dist=7458)						0.61
chr21:40169832_TC	rs1209946	Chromatin_Structure|FAIRE, Chromatin_Structure|DNase-seq, Protein_Binding|ChIP-seq|HNF4A, Protein_Binding|ChIP-seq|HMGN3, Protein_Binding|ChIP-seq|MYC, Protein_Binding|ChIP-seq|SMARCB1, Protein_Binding|ChIP-seq|TAL1, Protein_Binding|ChIP-seq|GATA2	4	T	C	CRC;CRN	intergenic	LINC00114(dist=24431),ETS2(dist=7399)						0.61
chr21:40169878_TC	rs1041782	Chromatin_Structure|FAIRE, Protein_Binding|ChIP-seq|HNF4A, Protein_Binding|ChIP-seq|GATA2	5	T	C	CRC;CRN	intergenic	LINC00114(dist=24477),ETS2(dist=7353)						0.64
chr21:40193914_TC	rs374575	Motifs|PWM|LMAF, Chromatin_Structure|DNase-seq	5	T	C	CRC;CRN	intronic	ETS2						0.83
chr21:40194028_CT	rs2070529	Motifs|PWM|Esrra, Motifs|PWM|Hnf4a, Chromatin_Structure|FAIRE	6	C	T	CRC;CRN	intronic	ETS2						0.31
chr21:40194109_GC	rs2070530	Chromatin_Structure|FAIRE, Chromatin_Structure|DNase-seq	5	G	C	CRC;CRN	intronic	ETS2						0.32
chr21:40194216_CT	rs2070531	Chromatin_Structure|FAIRE, Chromatin_Structure|DNase-seq	5	C	T	CRC;CRN	intronic	ETS2						0.3
chr21:40194308_AG	rs6517481	Chromatin_Structure|FAIRE, Chromatin_Structure|DNase-seq	5	A	G	CRC;CRN	intronic	ETS2						0.37
chr21:40194350_AG	rs7276961	Motifs|PWM|AP-4, Chromatin_Structure|FAIRE, Chromatin_Structure|DNase-seq	5	A	G	CRC;CRN	intronic	ETS2						0.37
chr21:40169945_GT	rs13047789	No data	7	G	T	CRC;CRN	intergenic	LINC00114(dist=24544),ETS2(dist=7286)						0.3
chr21:40195059_AG	rs711	Chromatin_Structure|FAIRE, Chromatin_Structure|DNase-seq	5	A	G	CRC;CRN	3' UTR	ETS2						0.63
chr21:40195277_TA	rs530	Motifs|PWM|Foxl1, Motifs|Footprinting|TEF, Motifs|PWM|Sox21, Motifs|PWM|Sox30, Motifs|PWM|FOXP1, Motifs|PWM|Tbp, Motifs|PWM|Sry, Motifs|PWM|TEF, Motifs|PWM|Sox14, Chromatin_Structure|DNase-seq	5	T	A	CRC;CRN	3' UTR	ETS2						0.65
chr21:40195464_AC	rs1051420	Chromatin_Structure|DNase-seq, Protein_Binding|ChIP-seq|RFX3	4	A	C	CRC;CRN	3' UTR	ETS2						0.28
chr21:40195485_TC	rs1051425	Motifs|PWM|Foxl1, Motifs|PWM|Irx-3, Motifs|PWM|FOXJ2, Motifs|PWM|Foxa2, Motifs|PWM|Foxk1, Motifs|PWM|Octamer, Motifs|PWM|HNF3beta, Motifs|PWM|Freac-2, Motifs|PWM|Foxj3, Motifs|PWM|Oct-1, Chromatin_Structure|DNase-seq, Protein_Binding|ChIP-seq|RFX3	3a	T	C	CRC;CRN	3' UTR	ETS2						0.63
chr21:40170065_GA	rs1209947	No data	7	G	A	CRC;CRN	intergenic	LINC00114(dist=24664),ETS2(dist=7166)						0.61
chr21:40196388_CT	rs11254	Chromatin_Structure|FAIRE, Chromatin_Structure|DNase-seq, Protein_Binding|ChIP-seq|HNF4A, Protein_Binding|ChIP-seq|RAD21, Protein_Binding|ChIP-seq|CEBPB, Protein_Binding|ChIP-seq|FOXA2, Protein_Binding|ChIP-seq|TCF4, Protein_Binding|ChIP-seq|FOSL2, Protein_Binding|ChIP-seq|FOXA1, Protein_Binding|ChIP-seq|RXRA, Protein_Binding|ChIP-seq|HDAC2, Protein_Binding|ChIP-seq|EP300, Protein_Binding|ChIP-se…	4	C	T	CRC;CRN	3' UTR	ETS2						0.3
chr21:40196987_CT	rs7282723	Chromatin_Structure|DNase-seq	5	C	T	CRC;CRN	downstream	ETS2						0.3
chr21:40197707_CT	rs2836684	Chromatin_Structure|DNase-seq	5	C	T	CRC;CRN	downstream	ETS2						0.3
chr21:40198000_GC	rs2836685	Chromatin_Structure|DNase-seq, Protein_Binding|ChIP-seq|STAT3, Protein_Binding|ChIP-seq|POLR2A	4	G	C	CRC;CRN	intergenic	ETS2(dist=1122),PSMG1(dist=349372)						0.3
chr21:40198059_CT	rs2836686	Chromatin_Structure|DNase-seq, Protein_Binding|ChIP-seq|STAT3, Protein_Binding|ChIP-seq|POLR2A	4	C	T	CRC;CRN	intergenic	ETS2(dist=1181),PSMG1(dist=349313)						0.3
chr21:40198143_AG	rs2836687	Motifs|PWM|Gfi1b, Chromatin_Structure|DNase-seq, Protein_Binding|ChIP-seq|STAT3	3a	A	G	CRC;CRN	intergenic	ETS2(dist=1265),PSMG1(dist=349229)						0.3
chr21:40198274_CT	rs13046853	Motifs|PWM|Irf4	6	C	T	CRC;CRN	intergenic	ETS2(dist=1396),PSMG1(dist=349098)						0.3
chr21:40198562_GA	rs2836689	Chromatin_Structure|DNase-seq	5	G	A	CRC;CRN	intergenic	ETS2(dist=1684),PSMG1(dist=348810)						0.3
chr21:40198707_GA	rs2836690	Chromatin_Structure|DNase-seq	5	G	A	CRC;CRN	intergenic	ETS2(dist=1829),PSMG1(dist=348665)						0.3
chr21:40199123_TC	rs11088451	Motifs|PWM|Mafb, Motifs|PWM|Evi-1, Motifs|PWM|Tcfap2e, Motifs|PWM|FOXP1, Motifs|PWM|Nanog	6	T	C	CRC;CRN	intergenic	ETS2(dist=2245),PSMG1(dist=348249)						0.3
chr21:40199208_CA	rs2836691	No data	7	C	A	CRC;CRN	intergenic	ETS2(dist=2330),PSMG1(dist=348164)						0.3
chr21:40199281_CT	rs2836692	Motifs|PWM|Hoxa13, Motifs|PWM|HOXC13, Motifs|PWM|Hoxc13	6	C	T	CRC;CRN	intergenic	ETS2(dist=2403),PSMG1(dist=348091)						0.3
chr21:40199328_GA	rs12482470	Motifs|PWM|ESR1, Motifs|PWM|ESR2, Motifs|PWM|ATF3	6	G	A	CRC;CRN	intergenic	ETS2(dist=2450),PSMG1(dist=348044)						0.3
chr21:40199408_TC	rs2836693	No data	7	T	C	CRC;CRN	intergenic	ETS2(dist=2530),PSMG1(dist=347964)						0.3
chr21:40200513_TC		Motifs|PWM|Sox4, Motifs|PWM|Nanog, Motifs|PWM|Sox11	6	T	C	CRC;CRN	intergenic	ETS2(dist=3635),PSMG1(dist=346859)
chr21:40200535_AG		Motifs|PWM|Hdx	6	A	G	CRC;CRN	intergenic	ETS2(dist=3657),PSMG1(dist=346837)
chr21:40200707_AG		No data	7	A	G	CRC;CRN	intergenic	ETS2(dist=3829),PSMG1(dist=346665)
chr21:40200739_GT		No data	7	G	T	CRC;CRN	intergenic	ETS2(dist=3861),PSMG1(dist=346633)
chr21:40200741_GA		No data	7	G	A	CRC;CRN	intergenic	ETS2(dist=3863),PSMG1(dist=346631)
chr21:40200815_GA		No data	7	G	A	CRC;CRN	intergenic	ETS2(dist=3937),PSMG1(dist=346557)
chr21:40201609_GA		No data	7	G	A	CRC;CRN	intergenic	ETS2(dist=4731),PSMG1(dist=345763)
chr21:40201627_AG		No data	7	A	G	CRC;CRN	intergenic	ETS2(dist=4749),PSMG1(dist=345745)
chr21:40201649_CG	rs13048042	Motifs|PWM|RUSH-1alpha, Motifs|PWM|Hltf	6	C	G	CRC;CRN	intergenic	ETS2(dist=4771),PSMG1(dist=345723)
chr21:40201743_GA		Motifs|PWM|HFH8(FOXF1A)	6	G	A	CRC;CRN	intergenic	ETS2(dist=4865),PSMG1(dist=345629)
chr21:40201844_CT	rs76023558	No data	7	C	T	CRC;CRN	intergenic	ETS2(dist=4966),PSMG1(dist=345528)
chr21:40201850_AG	rs111765374	No data	7	A	G	CRC;CRN	intergenic	ETS2(dist=4972),PSMG1(dist=345522)						0.47
chr21:40201857_TC		Motifs|PWM|Foxl1	6	T	C	CRC;CRN	intergenic	ETS2(dist=4979),PSMG1(dist=345515)
chr21:40171290_AT	rs12626796	No data	7	A	T	CRC;CRN	intergenic	LINC00114(dist=25889),ETS2(dist=5941)						0.3
chr21:40171453_AG	rs1209949	No data	7	A	G	CRC;CRN	intergenic	LINC00114(dist=26052),ETS2(dist=5778)						0.7
chr21:40172191_AG		No data	7	A	G	CRC;CRN	intergenic	LINC00114(dist=26790),ETS2(dist=5040)
chr21:40172414_TC	rs1013840	Chromatin_Structure|DNase-seq, Protein_Binding|ChIP-seq|FOXA1	4	T	C	CRC;CRN	intergenic	LINC00114(dist=27013),ETS2(dist=4817)						1
chr21:40173708_TC	rs1209951	Motifs|PWM|STAT3:STAT3, Motifs|PWM|Stat3, Motifs|Footprinting|Stat3, Motifs|Footprinting|STAT3:STAT3, Chromatin_Structure|DNase-seq	5	T	C	CRC;CRN	intergenic	LINC00114(dist=28307),ETS2(dist=3523)						0.7
chr21:40175827_CT	rs1209952	Motifs|Footprinting|DMRT7, Motifs|PWM|DMRT7, Chromatin_Structure|DNase-seq	5	C	T	CRC;CRN	intergenic	LINC00114(dist=30426),ETS2(dist=1404)						0.71
chr21:40176111_CA	rs2283638	No data	7	C	A	CRC;CRN	intergenic	LINC00114(dist=30710),ETS2(dist=1120)						0.31
chr21:40176693_CT	rs2283639	Motifs|Footprinting|BLIMP1, Motifs|PWM|BLIMP1, Chromatin_Structure|FAIRE, Chromatin_Structure|DNase-seq, Protein_Binding|ChIP-seq|ETS1, Protein_Binding|ChIP-seq|CTCF	2b	C	T	CRC;CRN	upstream	ETS2						0.31
chr17:41606248_TC	rs55989313	Chromatin_Structure|FAIRE, Chromatin_Structure|DNase-seq, Protein_Binding|ChIP-seq|TCF4, Protein_Binding|ChIP-seq|HDAC2, Protein_Binding|ChIP-seq|POLR2A	4	T	C	CRC;CRN	intronic	ETV4						0.24
chr17:41609336_TC	rs28581728	Motifs|PWM|Spic, Motifs|PWM|Sfpi1, Chromatin_Structure|DNase-seq	5	T	C	CRC;CRN	intronic	ETV4						0.24
chr17:41610398_CT	rs2242598	No data	7	C	T	CRC;CRN	intronic	ETV4						0.24
chr17:41596784_AG		No data	7	A	G	CRC;CRN	intronic	DHX8
chr17:41613691_GT	rs56357945	Chromatin_Structure|FAIRE, Chromatin_Structure|DNase-seq, Protein_Binding|ChIP-seq|RFX3, Protein_Binding|ChIP-seq|NR3C1, Protein_Binding|ChIP-seq|FOSL2, Protein_Binding|ChIP-seq|EBF1	4	G	T	CRC;CRN	intronic	ETV4						0.24
chr17:41614213_TC	rs35714338	Single_Nucleotides|CNTNAP1|eQTL, Chromatin_Structure|DNase-seq	1f	T	C	CRC;CRN	intronic	ETV4						0.3
chr17:41615830_TC	rs12948043	Single_Nucleotides|CNTNAP1|eQTL, Chromatin_Structure|FAIRE, Chromatin_Structure|DNase-seq	1f	T	C	CRC;CRN	intronic	ETV4						0.29
chr17:41616392_CT	rs76280498	No data	7	C	T	CRC;CRN	intronic	ETV4						0.1
chr17:41616456_GC	rs7222604	Motifs|PWM|T, Motifs|PWM|Brachyury, Motifs|PWM|ESR2	6	G	C	CRC;CRN	intronic	ETV4						0.72
chr17:41618176_GA	rs4793257	Motifs|PWM|SREBP1, Motifs|PWM|SREBP, Motifs|Footprinting|SREBP, Motifs|PWM|NERF1a, Motifs|Footprinting|SREBP1, Chromatin_Structure|DNase-seq	5	G	A	CRC;CRN	intronic	ETV4						0.28
chr17:41618566_CG	rs12603164	Motifs|Footprinting|Olf-1, Motifs|PWM|Lyf-1, Motifs|PWM|Olf-1, Motifs|Footprinting|Lyf-1, Chromatin_Structure|FAIRE, Chromatin_Structure|DNase-seq, Protein_Binding|ChIP-seq|SPDEF, Protein_Binding|ChIP-seq|AR, Protein_Binding|ChIP-seq|SP1	2b	C	G	CRC;CRN	intronic	ETV4						0.29
chr17:41618677_CG	rs12603189	Chromatin_Structure|FAIRE, Chromatin_Structure|DNase-seq, Protein_Binding|ChIP-seq|SPDEF, Protein_Binding|ChIP-seq|AR	4	C	G	CRC;CRN	intronic	ETV4			433;Name=lod=77			0.31
chr17:41620035_CG	rs9912927	No data	7	C	G	CRC;CRN	intronic	ETV4						0.25
chr17:41621156_TA	rs55955027	Motifs|Footprinting|STAT6, Motifs|PWM|STAT6, Motifs|Footprinting|AIRE, Motifs|PWM|AIRE, Chromatin_Structure|FAIRE, Chromatin_Structure|DNase-seq	5	T	A	CRC;CRN	intronic	ETV4						0.26
chr17:41621999_GA	rs2293015	Motifs|PWM|AP-2, Motifs|Footprinting|AP-2, Chromatin_Structure|FAIRE, Chromatin_Structure|DNase-seq, Protein_Binding|ChIP-seq|HNF4A, Protein_Binding|ChIP-seq|JUN, Protein_Binding|ChIP-seq|EP300, Protein_Binding|ChIP-seq|CEBPB, Protein_Binding|ChIP-seq|ELF1, Protein_Binding|ChIP-seq|TCF4, Protein_Binding|ChIP-seq|FOXA2, Protein_Binding|ChIP-seq|FOS, Protein_Binding|ChIP-seq|SP1, Protein_Binding|Ch…	2b	G	A	CRC;CRN	intronic	ETV4						0.25
chr17:41622507_AG	rs79868029	Chromatin_Structure|FAIRE, Chromatin_Structure|DNase-seq, Protein_Binding|ChIP-seq|TAF1, Protein_Binding|ChIP-seq|POLR2A	4	A	G	CRC;CRN	intronic	ETV4						0.25
chr17:41626578_CT	rs72833147	Motifs|Footprinting|, Chromatin_Structure|FAIRE, Chromatin_Structure|DNase-seq	5	C	T	CRC;CRN	intergenic	ETV4(dist=2778),MEOX1(dist=91180)						0.25
chr17:41626728_TC	rs67063813	Motifs|Footprinting|, Chromatin_Structure|FAIRE, Chromatin_Structure|DNase-seq	5	T	C	CRC;CRN	intergenic	ETV4(dist=2928),MEOX1(dist=91030)						0.3
chr17:41627530_GA	rs28659819	No data	7	G	A	CRC;CRN	intergenic	ETV4(dist=3730),MEOX1(dist=90228)						0.25
chr17:41628029_TC	rs7224462	Protein_Binding|ChIP-seq|RUNX1, Protein_Binding|ChIP-exo|CTCF	5	T	C	CRC;CRN	intergenic	ETV4(dist=4229),MEOX1(dist=89729)						0.68
chr17:41628292_TC	rs12603053	Motifs|Footprinting|CTCF, Chromatin_Structure|DNase-seq, Protein_Binding|ChIP-seq|CEBPB, Protein_Binding|ChIP-seq|MEIS1, Protein_Binding|ChIP-seq|SPI1, Protein_Binding|ChIP-exo|CTCF	4	T	C	CRC;CRN	intergenic	ETV4(dist=4492),MEOX1(dist=89466)						0.25
chr17:41628631_TC		No data	7	T	C	CRC;CRN	intergenic	ETV4(dist=4831),MEOX1(dist=89127)
chr17:41598940_TC	rs2271957	Protein_Binding|ChIP-seq|MAFF, Protein_Binding|ChIP-seq|MAFK	5	T	C	CRC;CRN	intronic	DHX8					0.285253	0.29
chr17:41599383_GA	rs2271958	No data	7	G	A	CRC;CRN	intronic	DHX8					0.217669	0.24
chr17:41599690_GA	rs72833136	No data	7	G	A	CRC;CRN	intronic	DHX8						0.23
chr17:41600800_TC	rs9892162	No data	7	T	C	CRC;CRN	intronic	DHX8						0.24
chr17:41601911_AG	rs3179927	Single_Nucleotides|CNTNAP1|eQTL, Motifs|PWM|SREBP, Chromatin_Structure|DNase-seq	1f	A	G	CRC;CRN	downstream	DHX8						0.3
chr17:41602518_GA	rs1971	No data	7	G	A	CRC;CRN	downstream	DHX8						0.36
chr17:41603161_TC	rs9908559	No data	7	T	C	CRC;CRN	intergenic	DHX8(dist=1481),ETV4(dist=2050)						0.24
chr17:41603882_TC	rs9915640	Single_Nucleotides|CNTNAP1|eQTL, Chromatin_Structure|DNase-seq, Protein_Binding|ChIP-seq|POLR2A	1f	T	C	CRC;CRN	intergenic	DHX8(dist=2202),ETV4(dist=1329)						0.3
chr11:128654244_AG	rs670163	Chromatin_Structure|DNase-seq	5	A	G	CRC;CRN	intronic	FLI1						0.64
chr11:128655777_AC	rs565888	Motifs|PWM|IRF1, Protein_Binding|ChIP-seq|TAL1	5	A	C	CRC;CRN	intronic	FLI1						0.67
chr11:128655842_AC	rs55897941	Motifs|PWM|Nkx3-1, Protein_Binding|ChIP-seq|TAL1	5	A	C	CRC;CRN	intronic	FLI1						0.19
chr11:128655986_CT	rs4937376	Motifs|PWM|Sox18, Motifs|PWM|Prop-1	6	C	T	CRC;CRN	intronic	FLI1						0.38
chr11:128656312_AT	rs762827	No data	7	A	T	CRC;CRN	intronic	FLI1						0.67
chr11:128659073_TC	rs594287	No data	7	T	C	CRC;CRN	intronic	FLI1						0.21
chr11:128659487_CT	rs630639	No data	7	C	T	CRC;CRN	intronic	FLI1						0.36
chr11:128659653_GA	rs2268596	No data	7	G	A	CRC;CRN	intronic	FLI1						0.11
chr11:128660746_AG	rs656972	Motifs|PWM|Esx1, Motifs|PWM|Pbx1, Motifs|PWM|Lbx2, Motifs|PWM|Vax1, Motifs|PWM|Pbx-1b, Motifs|PWM|Nkx1-2, Motifs|PWM|En2, Motifs|PWM|Hoxd3, Motifs|PWM|Isl2, Motifs|PWM|Rax, Motifs|PWM|Arx, Motifs|PWM|Barhl2, Motifs|PWM|Obox5	6	A	G	CRC;CRN	intronic	FLI1						0.36
chr11:128661670_AG	rs559573	Motifs|PWM|Elf3	6	A	G	CRC;CRN	intronic	FLI1						0.37
chr11:128661673_AG	rs559577	Motifs|PWM|Elf3	6	A	G	CRC;CRN	intronic	FLI1						0.37
chr11:128661853_GA	rs672052	No data	7	G	A	CRC;CRN	intronic	FLI1						0.37
chr11:128663251_GA	rs61909388	Motifs|PWM|SP1, Motifs|PWM|Sp1	6	G	A	CRC;CRN	intronic	FLI1						0.14
chr11:128663637_TA	rs56145199	No data	7	T	A	CRC;CRN	intronic	FLI1						0.16
chr11:128663825_GT	rs56259986	No data	7	G	T	CRC;CRN	intronic	FLI1						0.13
chr11:128663908_GT	rs680952	Motifs|PWM|CACCC-bindingfactor, Motifs|Footprinting|CACCC-bindingfactor, Motifs|PWM|GLI	6	G	T	CRC;CRN	intronic	FLI1						0.22
chr11:128664095_AG	rs56275778	No data	7	A	G	CRC;CRN	intronic	FLI1						0.14
chr11:128664238_GA	rs535650	No data	7	G	A	CRC;CRN	intronic	FLI1						0.39
chr11:128664515_CT	rs12225770	No data	7	C	T	CRC;CRN	intronic	FLI1						0.02
chr11:128667647_GC	rs2268608	No data	7	G	C	CRC;CRN	intronic	FLI1						0.14
chr11:128667802_CT	rs648193	No data	7	C	T	CRC;CRN	intronic	FLI1						0.22
chr11:128669035_CA		No data	7	C	A	CRC;CRN	intronic	FLI1
chr11:128669174_CT	rs59460980	No data	7	C	T	CRC;CRN	intronic	FLI1						0.1
chr11:128669596_GA	rs612282	Chromatin_Structure|DNase-seq	5	G	A	CRC;CRN	intronic	FLI1						0.23
chr11:128669820_CT	rs611307	Chromatin_Structure|DNase-seq	5	C	T	CRC;CRN	intronic	FLI1						0.22
chr11:128670308_TC	rs531106	Motifs|PWM|Tcfap2a, Chromatin_Structure|DNase-seq, Protein_Binding|ChIP-seq|CTCF	3a	T	C	CRC;CRN	intronic	FLI1						0.51
chr11:128671732_AC	rs2268612	Chromatin_Structure|DNase-seq	5	A	C	CRC;CRN	intronic	FLI1						0.15
chr11:128672581_AC	rs687326	Motifs|PWM|ESR2, Motifs|Footprinting|PPARG, Motifs|PWM|PPARG, Motifs|PWM|Hoxd13, Motifs|Footprinting|ESR2, Motifs|PWM|Hoxb9, Chromatin_Structure|DNase-seq, Protein_Binding|ChIP-seq|GATA1, Protein_Binding|ChIP-seq|SPI1, Protein_Binding|ChIP-seq|CTCF, Protein_Binding|ChIP-seq|CDX2	2b	A	C	CRC;CRN	intronic	FLI1						0.39
chr11:128566158_GA	rs555172	Chromatin_Structure|FAIRE, Chromatin_Structure|DNase-seq, Protein_Binding|ChIP-seq|ZEB1	4	G	A	CRC;CRN	intronic	FLI1						0.51
chr11:128676160_CT	rs579355	No data	7	C	T	CRC;CRN	intronic	FLI1						0.22
chr11:128679211_GC	rs630797	Chromatin_Structure|FAIRE, Chromatin_Structure|DNase-seq, Protein_Binding|ChIP-seq|STAT3	4	G	C	CRC;CRN	intronic	FLI1						0.38
chr11:128679413_AG	rs582825	Chromatin_Structure|DNase-seq	5	A	G	CRC;CRN	intronic	FLI1						0.24
chr11:128679450_GA	rs619255	Chromatin_Structure|DNase-seq	5	G	A	CRC;CRN	intronic	FLI1						0.22
chr11:128679566_GT	rs11221468	Chromatin_Structure|DNase-seq	5	G	T	CRC;CRN	intronic	FLI1						0.31
chr11:128682460_CA	rs682695	Motifs|PWM|Sox18, Motifs|PWM|Sox7, Chromatin_Structure|FAIRE, Protein_Binding|ChIP-seq|EBF1	5	C	A	CRC;CRN	3' UTR	FLI1						0.23
chr11:128682606_GT	rs1148066	Motifs|PWM|SMAD, Chromatin_Structure|DNase-seq	5	G	T	CRC;CRN	3' UTR	FLI1						0.23
chr11:128683563_CG	rs1787971	No data	7	C	G	CRC;CRN	downstream	FLI1						0.23
chr11:128683760_CA	rs633305	No data	7	C	A	CRC;CRN	downstream	FLI1						0.23
chr11:128683838_CG	rs632870	No data	7	C	G	CRC;CRN	downstream	FLI1						0.23
chr11:128684619_TC	rs522331	Motifs|PWM|Nkx2-4, Motifs|PWM|Nkx2-1, Motifs|PWM|Hoxb6	6	T	C	CRC;CRN	intergenic	FLI1(dist=1457),KCNJ1(dist=23296)						0.23
chr11:128684849_CA	rs618119	Motifs|PWM|FOXP1, Motifs|PWM|HNF1, Motifs|Footprinting|HNF1, Chromatin_Structure|FAIRE, Chromatin_Structure|DNase-seq	5	C	A	CRC;CRN	intergenic	FLI1(dist=1687),KCNJ1(dist=23066)						0.23
chr11:128684940_TC	rs546207	Chromatin_Structure|FAIRE, Chromatin_Structure|DNase-seq	5	T	C	CRC;CRN	intergenic	FLI1(dist=1778),KCNJ1(dist=22975)						0.23
chr11:128685115_GA	rs616781	Chromatin_Structure|FAIRE, Chromatin_Structure|DNase-seq	5	G	A	CRC;CRN	intergenic	FLI1(dist=1953),KCNJ1(dist=22800)						0.23
chr11:128685761_CT	rs554341	Motifs|PWM|Oct-1, Chromatin_Structure|FAIRE, Chromatin_Structure|DNase-seq	5	C	T	CRC;CRN	intergenic	FLI1(dist=2599),KCNJ1(dist=22154)						0.82
chr11:128686102_TC	rs578189	Motifs|PWM|POU5F1, Motifs|PWM|Oct-1	6	T	C	CRC;CRN	intergenic	FLI1(dist=2940),KCNJ1(dist=21813)						0.23
chr11:128686263_CG	rs681296	Chromatin_Structure|DNase-seq	5	C	G	CRC;CRN	intergenic	FLI1(dist=3101),KCNJ1(dist=21652)						0.23
chr11:128686386_GA	rs680785	Chromatin_Structure|DNase-seq	5	G	A	CRC;CRN	intergenic	FLI1(dist=3224),KCNJ1(dist=21529)						0.23
chr11:128686945_CT	rs496501	Motifs|PWM|MEIS1B:HOXA9, Chromatin_Structure|DNase-seq	5	C	T	CRC;CRN	intergenic	FLI1(dist=3783),KCNJ1(dist=20970)						0.23
chr11:128687135_AG	rs614802	Chromatin_Structure|DNase-seq	5	A	G	CRC;CRN	intergenic	FLI1(dist=3973),KCNJ1(dist=20780)						0.23
chr11:128687305_GT	rs500081	No data	7	G	T	CRC;CRN	intergenic	FLI1(dist=4143),KCNJ1(dist=20610)						0.31
chr11:128555379_TC	rs2077498	Chromatin_Structure|DNase-seq, Protein_Binding|ChIP-seq|CTBP2, Protein_Binding|ChIP-seq|IKZF1	4	T	C	CRC;CRN	intergenic	ETS1(dist=97926),FLI1(dist=1051)						0.87
chr11:128568489_TC	rs602147	Chromatin_Structure|FAIRE, Chromatin_Structure|DNase-seq, Protein_Binding|ChIP-seq|BATF	4	T	C	CRC;CRN	intronic	FLI1						0.49
chr11:128568628_TA	rs4937371	No data	7	T	A	CRC;CRN	intronic	FLI1
chr11:128568828_GA	rs603545	Motifs|PWM|AIRE	6	G	A	CRC;CRN	intronic	FLI1						0.52
chr11:128568943_CT	rs614542	Motifs|PWM|SMAD3	6	C	T	CRC;CRN	intronic	FLI1						0.4
chr11:128569415_CT	rs7926106	Motifs|PWM|IRC900814, Chromatin_Structure|FAIRE	6	C	T	CRC;CRN	intronic	FLI1						0.11
chr11:128569454_TC	rs626020	No data	7	T	C	CRC;CRN	intronic	FLI1			415;Name=lod=65			0.37
chr11:128569569_CT	rs617274	No data	7	C	T	CRC;CRN	intronic	FLI1						0.37
chr11:128571043_AG	rs607724	Motifs|PWM|Bcl6b, Motifs|PWM|Zfp410, Chromatin_Structure|FAIRE, Chromatin_Structure|DNase-seq, Protein_Binding|ChIP-seq|FOS	3a	A	G	CRC;CRN	intronic	FLI1						0.52
chr11:128571080_TC	rs607670	Motifs|Footprinting|HOXA13, Motifs|PWM|HOXA13, Chromatin_Structure|FAIRE, Chromatin_Structure|DNase-seq, Protein_Binding|ChIP-seq|FOS	2b	T	C	CRC;CRN	intronic	FLI1						0.52
chr11:128571257_AG	rs644818	Motifs|PWM|ZBRK1, Chromatin_Structure|FAIRE, Chromatin_Structure|DNase-seq, Protein_Binding|ChIP-seq|FOS	3a	A	G	CRC;CRN	intronic	FLI1			278;Name=lod=18			0.52
chr11:128571710_TC	rs594479	Chromatin_Structure|FAIRE, Chromatin_Structure|DNase-seq	5	T	C	CRC;CRN	intronic	FLI1						0.7
chr11:128573385_CT	rs77927302	Motifs|PWM|Sox30, Motifs|PWM|IRC900814, Motifs|PWM|Gfi-1, Protein_Binding|ChIP-seq|CTCF	5	C	T	CRC;CRN	intronic	FLI1						0.09
chr11:128574150_CT	rs7945789	No data	7	C	T	CRC;CRN	intronic	FLI1						0.15
chr11:128574173_GA	rs500090	No data	7	G	A	CRC;CRN	intronic	FLI1						0.51
chr11:128575332_CG	rs73571670	Chromatin_Structure|FAIRE, Protein_Binding|ChIP-seq|AR	5	C	G	CRC;CRN	intronic	FLI1						0.1
chr11:128575343_GA	rs532019	Chromatin_Structure|FAIRE, Protein_Binding|ChIP-seq|AR	5	G	A	CRC;CRN	intronic	FLI1						0.36
chr11:128575430_TA	rs60382368	Motifs|PWM|Elf3, Chromatin_Structure|FAIRE	6	T	A	CRC;CRN	intronic	FLI1						0.11
chr11:128577039_TC	rs61529638	No data	7	T	C	CRC;CRN	intronic	FLI1						0.11
chr11:128577471_CG	rs648566	Chromatin_Structure|DNase-seq	5	C	G	CRC;CRN	intronic	FLI1						0.38
chr11:128578047_TG	rs635887	Chromatin_Structure|DNase-seq	5	T	G	CRC;CRN	intronic	FLI1						0.7
chr11:128578157_TC	rs619521	Chromatin_Structure|DNase-seq	5	T	C	CRC;CRN	intronic	FLI1						0.38
chr11:128582456_AG		No data	7	A	G	CRC;CRN	intronic	FLI1
chr11:128582464_TC		No data	7	T	C	CRC;CRN	intronic	FLI1
chr11:128582944_CT	rs609017	Motifs|PWM|NUR77, Chromatin_Structure|FAIRE	6	C	T	CRC;CRN	intronic	FLI1						0.55
chr11:128584320_CT	rs1623169	Chromatin_Structure|FAIRE, Chromatin_Structure|DNase-seq, Protein_Binding|ChIP-seq|ETS1	4	C	T	CRC;CRN	intronic	FLI1			374;Name=lod=44			0.92
chr11:128585924_GA	rs13377434	Chromatin_Structure|FAIRE, Chromatin_Structure|DNase-seq, Protein_Binding|ChIP-seq|POLR2A	4	G	A	CRC;CRN	intronic	FLI1						0.12
chr11:128586155_CA	rs654723	Chromatin_Structure|FAIRE, Chromatin_Structure|DNase-seq	5	C	A	CRC;CRN	intronic	FLI1			547;Name=lod=222			0.5
chr11:128587411_CT	rs663503	Chromatin_Structure|FAIRE, Chromatin_Structure|DNase-seq, Protein_Binding|ChIP-seq|RUNX1, Protein_Binding|ChIP-seq|EBF1, Protein_Binding|ChIP-seq|SPI1	4	C	T	CRC;CRN	intronic	FLI1						0.51
chr11:128589472_CT	rs606707	Chromatin_Structure|FAIRE, Chromatin_Structure|DNase-seq, Protein_Binding|ChIP-seq|ELF1, Protein_Binding|ChIP-seq|EBF1	4	C	T	CRC;CRN	intronic	FLI1						0.39
chr11:128589761_GC	rs613826	Motifs|PWM|Isgf3g, Chromatin_Structure|FAIRE, Protein_Binding|ChIP-seq|POLR2A	5	G	C	CRC;CRN	intronic	FLI1						0.2
chr11:128589947_GC	rs604820	No data	7	G	C	CRC;CRN	intronic	FLI1						0.88
chr11:128591597_TG	rs659652	Motifs|PWM|znf143, Chromatin_Structure|FAIRE, Chromatin_Structure|DNase-seq	5	T	G	CRC;CRN	intronic	FLI1			618;Name=lod=432			0.87
chr11:128592032_GA	rs644571	No data	7	G	A	CRC;CRN	intronic	FLI1						0.2
chr11:128592637_AG	rs686605	No data	7	A	G	CRC;CRN	intronic	FLI1						0.87
chr11:128592827_CT	rs658565	No data	7	C	T	CRC;CRN	intronic	FLI1						0.19
chr11:128593281_AG	rs11221443	Chromatin_Structure|FAIRE, Protein_Binding|ChIP-seq|POLR2A	5	A	G	CRC;CRN	intronic	FLI1						0.21
chr11:128593493_GA	rs947930	Motifs|PWM|Evi-1, Chromatin_Structure|FAIRE, Protein_Binding|ChIP-seq|POLR2A	5	G	A	CRC;CRN	intronic	FLI1						0.87
chr11:128593546_GT	rs12225478	No data	7	G	T	CRC;CRN	intronic	FLI1						0.26
chr11:128594161_CT	rs684150	Motifs|PWM|MAF, Motifs|PWM|AP-1, Motifs|PWM|FRA1, Motifs|PWM|Bach1, Chromatin_Structure|DNase-seq	5	C	T	CRC;CRN	intronic	FLI1						0.4
chr11:128594851_CT	rs615716	Chromatin_Structure|FAIRE, Protein_Binding|ChIP-seq|ETS1	5	C	T	CRC;CRN	intronic	FLI1						0.87
chr11:128594875_GA	rs615671	Chromatin_Structure|FAIRE, Protein_Binding|ChIP-seq|ETS1	5	G	A	CRC;CRN	intronic	FLI1						0.46
chr11:128595173_AG	rs587862	Chromatin_Structure|FAIRE, Chromatin_Structure|DNase-seq, Protein_Binding|ChIP-seq|ETS1	4	A	G	CRC;CRN	intronic	FLI1						0.46
chr11:128596832_GA	rs10893913	Motifs|PWM|VDR, Motifs|Footprinting|PPARalpha:RXRalpha, Motifs|PWM|PU.1, Motifs|Footprinting|PU.1, Motifs|PWM|Zfp281, Motifs|Footprinting|VDR, Motifs|PWM|PPARalpha:RXRalpha, Chromatin_Structure|FAIRE, Chromatin_Structure|DNase-seq, Protein_Binding|ChIP-seq|SPI1, Protein_Binding|ChIP-seq|GABPA, Protein_Binding|ChIP-seq|EGR1, Protein_Binding|ChIP-seq|ELF1, Protein_Binding|ChIP-seq|POLR2A, Protein_B…	2a	G	A	CRC;CRN	intronic	FLI1						0.28
chr11:128597015_AT	rs618441	Chromatin_Structure|FAIRE, Chromatin_Structure|DNase-seq, Protein_Binding|ChIP-seq|GABPA	4	A	T	CRC;CRN	intronic	FLI1						0.87
chr11:128597046_AG	rs663939	Chromatin_Structure|FAIRE, Chromatin_Structure|DNase-seq, Protein_Binding|ChIP-seq|GABPA	4	A	G	CRC;CRN	intronic	FLI1						0.66
chr11:128597400_GA	rs616622	Chromatin_Structure|DNase-seq, Protein_Binding|ChIP-seq|REST	4	G	A	CRC;CRN	intronic	FLI1						0.2
chr11:128597444_GC	rs10893914	Chromatin_Structure|FAIRE, Chromatin_Structure|DNase-seq, Protein_Binding|ChIP-seq|REST	4	G	C	CRC;CRN	intronic	FLI1						0.23
chr11:128600206_CT	rs601466	Chromatin_Structure|FAIRE, Chromatin_Structure|DNase-seq	5	C	T	CRC;CRN	intronic	FLI1						0.86
chr11:128600750_CT	rs651589	No data	7	C	T	CRC;CRN	intronic	FLI1						0.87
chr11:128601620_GT	rs637469	Motifs|PWM|Bapx1, Motifs|PWM|Nkx3-1, Chromatin_Structure|FAIRE, Protein_Binding|ChIP-seq|IKZF1	5	G	T	CRC;CRN	intronic	FLI1						0.87
chr11:128601870_GC	rs642107	Protein_Binding|ChIP-seq|IKZF1	5	G	C	CRC;CRN	intronic	FLI1						0.87
chr11:128602474_TC	rs635696	Chromatin_Structure|FAIRE, Chromatin_Structure|DNase-seq, Protein_Binding|ChIP-seq|TBP, Protein_Binding|ChIP-seq|NFKB1, Protein_Binding|ChIP-seq|POLR2A	4	T	C	CRC;CRN	intronic	FLI1						0.2
chr11:128602827_AG	rs1939236	Chromatin_Structure|FAIRE, Chromatin_Structure|DNase-seq, Protein_Binding|ChIP-seq|SPI1, Protein_Binding|ChIP-seq|NFKB1	4	A	G	CRC;CRN	intronic	FLI1						0.22
chr11:128604010_CT	rs595585	Chromatin_Structure|FAIRE, Chromatin_Structure|DNase-seq, Protein_Binding|ChIP-seq|GATA1, Protein_Binding|ChIP-seq|YY1, Protein_Binding|ChIP-seq|POLR2A	4	C	T	CRC;CRN	intronic	FLI1						0.65
chr11:128604022_GA	rs606316	Motifs|Footprinting|C/EBP, Motifs|PWM|C/EBP, Chromatin_Structure|FAIRE, Chromatin_Structure|DNase-seq, Protein_Binding|ChIP-seq|YY1, Protein_Binding|ChIP-seq|POLR2A	2b	G	A	CRC;CRN	intronic	FLI1						0.2
chr11:128604174_CT	rs607703	Chromatin_Structure|FAIRE, Chromatin_Structure|DNase-seq	5	C	T	CRC;CRN	intronic	FLI1						0.46
chr11:128604232_GT	rs605093	Motifs|PWM|Nkx3-1, Chromatin_Structure|FAIRE, Chromatin_Structure|DNase-seq	5	G	T	CRC;CRN	intronic	FLI1						0.4
chr11:128604265_GA	rs594316	Motifs|PWM|Mtf1, Motifs|PWM|MTF-1, Chromatin_Structure|FAIRE, Chromatin_Structure|DNase-seq	5	G	A	CRC;CRN	intronic	FLI1						0.26
chr11:128605169_TA	rs1236176	No data	7	T	A	CRC;CRN	intronic	FLI1						0.47
chr11:128605199_TC	rs2509583	No data	7	T	C	CRC;CRN	intronic	FLI1						0.88
chr11:128606508_CT	rs3016776	Chromatin_Structure|FAIRE, Chromatin_Structure|DNase-seq	5	C	T	CRC;CRN	intronic	FLI1						0.4
chr11:128607061_GT	rs11221452	No data	7	G	T	CRC;CRN	intronic	FLI1						0.2
chr11:128607083_GC	rs77413856	No data	7	G	C	CRC;CRN	intronic	FLI1						0.09
chr11:128607609_TC	rs2509582	Motifs|PWM|Sox17, Protein_Binding|ChIP-seq|CREBBP	5	T	C	CRC;CRN	intronic	FLI1						0.88
chr11:128610263_CT	rs660657	No data	7	C	T	CRC;CRN	intronic	FLI1						0.78
chr11:128610311_TC	rs12281918	No data	7	T	C	CRC;CRN	intronic	FLI1						0.21
chr11:128610356_CT	rs583642	No data	7	C	T	CRC;CRN	intronic	FLI1						0.38
chr11:128610887_CA	rs647579	Motifs|PWM|LUN-1, Motifs|Footprinting|LUN-1, Chromatin_Structure|FAIRE	6	C	A	CRC;CRN	intronic	FLI1						0.18
chr11:128611518_GA	rs644515	No data	7	G	A	CRC;CRN	intronic	FLI1						0.37
chr11:128611628_GC	rs653835	Motifs|PWM|Zfp281, Motifs|PWM|UF1H3BETA, Chromatin_Structure|FAIRE, Chromatin_Structure|DNase-seq	5	G	C	CRC;CRN	intronic	FLI1						0.65
chr11:128612250_TG	rs667024	Motifs|PWM|Pou3f2, Motifs|PWM|Pax6, Motifs|PWM|Pou1f1, Motifs|PWM|Pou2f1, Motifs|PWM|C/EBP, Motifs|PWM|Oct-6, Motifs|PWM|Pou3f4, Motifs|PWM|Pou3f1, Motifs|PWM|Rhox6, Motifs|PWM|Dbx2, Motifs|PWM|POU3F2, Motifs|PWM|Isl2, Motifs|PWM|Oct-1	6	T	G	CRC;CRN	intronic	FLI1						0.85
chr11:128613641_GA	rs77788210	Motifs|PWM|REST, Protein_Binding|ChIP-seq|IKZF1	5	G	A	CRC;CRN	intronic	FLI1			519;Name=lod=171			0.06
chr11:128613719_TC	rs78389488	Motifs|PWM|Foxd3, Motifs|PWM|HNF3beta	6	T	C	CRC;CRN	intronic	FLI1			419;Name=lod=67			0.13
chr11:128613888_TC	rs607193	Motifs|PWM|NF-1, Chromatin_Structure|FAIRE	6	T	C	CRC;CRN	intronic	FLI1						0.84
chr11:128614003_GA	rs61283211	No data	7	G	A	CRC;CRN	intronic	FLI1						0.13
chr11:128614236_GC	rs637002	No data	7	G	C	CRC;CRN	intronic	FLI1						0.7
chr11:128615486_AG	rs1238566	Motifs|PWM|Pax-5, Chromatin_Structure|FAIRE, Chromatin_Structure|DNase-seq	5	A	G	CRC;CRN	intronic	FLI1						0.39
chr11:128616311_GA	rs640046	Motifs|PWM|KROX, Chromatin_Structure|DNase-seq	5	G	A	CRC;CRN	intronic	FLI1						0.37
chr11:128617231_GA	rs654484	Motifs|PWM|Tcfe2a, Chromatin_Structure|DNase-seq	5	G	A	CRC;CRN	intronic	FLI1						0.37
chr11:128618026_TC	rs668191	Chromatin_Structure|FAIRE, Chromatin_Structure|DNase-seq, Protein_Binding|ChIP-seq|FOXA1	4	T	C	CRC;CRN	intronic	FLI1						0.83
chr11:128618065_CT	rs668575	Chromatin_Structure|FAIRE, Chromatin_Structure|DNase-seq	5	C	T	CRC;CRN	intronic	FLI1			369;Name=lod=42			0.08
chr11:128619441_CT	rs685312	Motifs|PWM|STAT3, Chromatin_Structure|FAIRE, Chromatin_Structure|DNase-seq	5	C	T	CRC;CRN	intronic	FLI1						0.71
chr11:128619775_GA	rs626816	No data	7	G	A	CRC;CRN	intronic	FLI1						0.5
chr11:128620064_CT	rs601986	Chromatin_Structure|DNase-seq	5	C	T	CRC;CRN	intronic	FLI1						0.36
chr11:128620132_CT	rs590520	Chromatin_Structure|DNase-seq	5	C	T	CRC;CRN	intronic	FLI1			243;Name=lod=13			0.33
chr11:128620761_AT	rs603962	Motifs|PWM|IRC900814, Chromatin_Structure|DNase-seq	5	A	T	CRC;CRN	intronic	FLI1						0.33
chr11:128623335_CG	rs74328394	No data	7	C	G	CRC;CRN	intronic	FLI1						0.13
chr11:128623807_AT	rs667665	No data	7	A	T	CRC;CRN	intronic	FLI1						0.06
chr11:128624028_AG	rs656587	No data	7	A	G	CRC;CRN	intronic	FLI1						0.85
chr11:128624536_TC	rs667789	Motifs|PWM|EBF, Motifs|Footprinting|EBF, Chromatin_Structure|FAIRE, Chromatin_Structure|DNase-seq, Protein_Binding|ChIP-seq|HNF4A, Protein_Binding|ChIP-seq|CEBPB	2b	T	C	CRC;CRN	intronic	FLI1						0.36
chr11:128625016_CT	rs641755	No data	7	C	T	CRC;CRN	intronic	FLI1						0.83
chr11:128625807_CT	rs586482	No data	7	C	T	CRC;CRN	intronic	FLI1						0.33
chr11:128628423_CG	rs595677	Motifs|PWM|ZNF219, Chromatin_Structure|FAIRE, Chromatin_Structure|DNase-seq, Protein_Binding|ChIP-seq|RAD21, Protein_Binding|ChIP-seq|CTCF, Protein_Binding|ChIP-seq|EBF1	3a	C	G	CRC;CRN	intronic	FLI1
chr11:128628470_CT	rs619225	Chromatin_Structure|FAIRE, Chromatin_Structure|DNase-seq, Protein_Binding|ChIP-seq|CTCF, Protein_Binding|ChIP-seq|EBF1	4	C	T	CRC;CRN	intronic	FLI1						0.08
chr11:128628756_TC	rs531894	No data	7	T	C	CRC;CRN	intronic	FLI1						0.48
chr11:128628875_AG	rs584577	Chromatin_Structure|DNase-seq	5	A	G	CRC;CRN	intronic	FLI1						0.47
chr11:128628935_CT	rs631647	Motifs|PWM|ELF5, Chromatin_Structure|FAIRE	6	C	T	CRC;CRN	intronic	FLI1						0.49
chr11:128629382_TG	rs672149	Chromatin_Structure|FAIRE, Chromatin_Structure|DNase-seq	5	T	G	CRC;CRN	intronic	FLI1						0.39
chr11:128629390_GT	rs679853	Motifs|PWM|Ehf, Chromatin_Structure|FAIRE, Chromatin_Structure|DNase-seq	5	G	T	CRC;CRN	intronic	FLI1						0.74
chr11:128629661_CT	rs670809	Chromatin_Structure|FAIRE, Chromatin_Structure|DNase-seq	5	C	T	CRC;CRN	intronic	FLI1						0.73
chr11:128629871_GC	rs645917	Chromatin_Structure|DNase-seq	5	G	C	CRC;CRN	intronic	FLI1						0.73
chr11:128630171_GT	rs694129	Motifs|PWM|Sox12, Motifs|PWM|AIRE, Chromatin_Structure|DNase-seq	5	G	T	CRC;CRN	intronic	FLI1						0.35
chr11:128630309_CT	rs2510122	No data	7	C	T	CRC;CRN	intronic	FLI1						0.86
chr11:128632258_TC	rs640060	No data	7	T	C	CRC;CRN	intronic	FLI1						0.43
chr11:128632555_TC	rs561079	Motifs|PWM|Dbx1	6	T	C	CRC;CRN	intronic	FLI1						0.42
chr11:128632933_AG	rs564692	Chromatin_Structure|DNase-seq	5	A	G	CRC;CRN	intronic	FLI1						0.42
chr11:128633118_AG	rs614466	Motifs|PWM|Hnf4a, Motifs|PWM|COUPTF, Chromatin_Structure|DNase-seq	5	A	G	CRC;CRN	intronic	FLI1						0.86
chr11:128633309_AG	rs613587	Chromatin_Structure|DNase-seq	5	A	G	CRC;CRN	intronic	FLI1			478;Name=lod=117			0.26
chr11:128562098_CT	rs695113	Motifs|PWM|Arnt, Motifs|Footprinting|Myc, Motifs|PWM|USF, Motifs|Footprinting|MYC::MAX, Motifs|PWM|Myc, Motifs|PWM|MYC::MAX, Motifs|Footprinting|Arnt, Motifs|Footprinting|USF, Chromatin_Structure|FAIRE, Chromatin_Structure|DNase-seq, Protein_Binding|ChIP-seq|MAX	2a	C	T	CRC;CRN	ncRNA_intronic	FLI1-AS1			608;Name=lod=395			0.69
chr11:128635384_GA	rs2268593	Chromatin_Structure|DNase-seq	5	G	A	CRC;CRN	intronic	FLI1						0.14
chr11:128635679_AG	rs593616	Chromatin_Structure|FAIRE, Chromatin_Structure|DNase-seq, Protein_Binding|ChIP-seq|BCL3	4	A	G	CRC;CRN	intronic	FLI1						0.77
chr11:128635853_AG	rs544226	Motifs|PWM|TP53, Motifs|PWM|p53, Chromatin_Structure|FAIRE, Chromatin_Structure|DNase-seq, Protein_Binding|ChIP-seq|MAX	3a	A	G	CRC;CRN	intronic	FLI1						0.77
chr11:128636233_GA	rs677419	Chromatin_Structure|DNase-seq	5	G	A	CRC;CRN	intronic	FLI1			738;Name=lod=1334			0.27
chr11:128637056_AG	rs663461	Chromatin_Structure|DNase-seq	5	A	G	CRC;CRN	intronic	FLI1						0.31
chr11:128637424_GA	rs490732	Chromatin_Structure|DNase-seq	5	G	A	CRC;CRN	intronic	FLI1						0.25
chr11:128639374_TG	rs657642	Chromatin_Structure|FAIRE, Chromatin_Structure|DNase-seq	5	T	G	CRC;CRN	intronic	FLI1						0.43
chr11:128639776_GA	rs675308	Motifs|PWM|ICSBP, Motifs|PWM|Sox17, Motifs|PWM|Sox12, Motifs|PWM|STAT1, Motifs|PWM|ISGF-3, Chromatin_Structure|DNase-seq	5	G	A	CRC;CRN	intronic	FLI1						0.21
chr11:128639830_CT	rs674946	Chromatin_Structure|DNase-seq	5	C	T	CRC;CRN	intronic	FLI1						0.34
chr11:128639915_TG	rs644589	Chromatin_Structure|DNase-seq	5	T	G	CRC;CRN	intronic	FLI1						0.74
chr11:128641468_CT	rs627677	Chromatin_Structure|DNase-seq	5	C	T	CRC;CRN	intronic	FLI1						0.51
chr11:128642160_CT	rs643966	No data	7	C	T	CRC;CRN	intronic	FLI1						0.53
chr11:128642538_GC	rs2268594	Chromatin_Structure|FAIRE, Chromatin_Structure|DNase-seq	5	G	C	CRC;CRN	intronic	FLI1						0.03
chr11:128643553_AC	rs497714	Chromatin_Structure|FAIRE, Chromatin_Structure|DNase-seq	5	A	C	CRC;CRN	intronic	FLI1						0.54
chr11:128644741_TA	rs601627	Chromatin_Structure|FAIRE, Chromatin_Structure|DNase-seq	5	T	A	CRC;CRN	intronic	FLI1						0.34
chr11:128645057_GT	rs600244	Chromatin_Structure|DNase-seq	5	G	T	CRC;CRN	intronic	FLI1						0.74
chr11:128645336_CG	rs582697	Chromatin_Structure|FAIRE, Protein_Binding|ChIP-seq|SMARCA4	5	C	G	CRC;CRN	intronic	FLI1						0.72
chr11:128563141_CA	rs45525840	Motifs|PWM|SP4, Motifs|Footprinting|SP4, Chromatin_Structure|FAIRE, Chromatin_Structure|DNase-seq, Protein_Binding|ChIP-seq|CREBBP	2b	C	A	CRC;CRN	ncRNA_exonic	FLI1-AS1						0.12
chr11:128645611_TC	rs594351	Chromatin_Structure|FAIRE, Chromatin_Structure|DNase-seq, Protein_Binding|ChIP-seq|CREBBP	4	T	C	CRC;CRN	intronic	FLI1						0.74
chr11:128647157_TC	rs12283770	Motifs|Footprinting|Olf-1, Motifs|PWM|Zic3, Motifs|PWM|Zic2, Motifs|PWM|Olf-1, Chromatin_Structure|DNase-seq, Protein_Binding|ChIP-seq|GATA1, Protein_Binding|ChIP-seq|RAD21, Protein_Binding|ChIP-seq|CTCF	2b	T	C	CRC;CRN	intronic	FLI1						0.34
chr11:128647425_AG	rs675061	Chromatin_Structure|DNase-seq, Protein_Binding|ChIP-seq|GATA2	4	A	G	CRC;CRN	intronic	FLI1						0.81
chr11:128647586_CT	rs10893918	Chromatin_Structure|DNase-seq, Protein_Binding|ChIP-seq|RAD21, Protein_Binding|ChIP-seq|CTCF, Protein_Binding|ChIP-seq|GATA2	4	C	T	CRC;CRN	intronic	FLI1						0.38
chr11:128648002_TC	rs625797	Chromatin_Structure|DNase-seq	5	T	C	CRC;CRN	intronic	FLI1						0.42
chr11:128648966_AG	rs640098	Chromatin_Structure|DNase-seq	5	A	G	CRC;CRN	intronic	FLI1			477;Name=lod=116			0.69
chr11:128649752_AG	rs494072	No data	7	A	G	CRC;CRN	intronic	FLI1						0.69
chr11:128649851_GA	rs494992	No data	7	G	A	CRC;CRN	intronic	FLI1						0.24
chr11:128650029_CG	rs496844	Chromatin_Structure|DNase-seq	5	C	G	CRC;CRN	intronic	FLI1						0.39
chr11:128650771_AG	rs1543786	Chromatin_Structure|DNase-seq	5	A	G	CRC;CRN	intronic	FLI1						0.25
chr11:128650925_AG	rs526015	Motifs|PWM|EWSR1-FLI1	6	A	G	CRC;CRN	intronic	FLI1						0.25
chr11:128650952_CT	rs526091	Motifs|PWM|HMGIY	6	C	T	CRC;CRN	intronic	FLI1						0.27
chr11:128652012_GT	rs639336	Chromatin_Structure|FAIRE, Chromatin_Structure|DNase-seq	5	G	T	CRC;CRN	intronic	FLI1						1
chr11:128652898_GA	rs2284785	No data	7	G	A	CRC;CRN	intronic	FLI1						0.2
chr11:128652920_GA	rs2284786	Motifs|PWM|Olf-1	6	G	A	CRC;CRN	intronic	FLI1						0.38
chr11:128653289_AG	rs2284787	Chromatin_Structure|DNase-seq	5	A	G	CRC;CRN	intronic	FLI1						0.2
chr1:78402651_AG	rs1616949	No data	7	A	G	CRC;CRN	intronic	NEXN						0.89
chr1:78402655_CT	rs1749912	No data	7	C	T	CRC;CRN	intronic	NEXN						0.95
chr1:78402747_CT		Protein_Binding|ChIP-seq|POLR2A	5	C	T	CRC;CRN	intronic	NEXN
chr1:78403378_AC	rs1780048	Motifs|PWM|Mtf1, Motifs|PWM|Tcfap2e, Motifs|PWM|Elf3, Motifs|PWM|FOXP1, Motifs|PWM|Zfp105	6	A	C	CRC;CRN	intronic	NEXN						0.79
chr1:78403856_TA	rs1780047	Motifs|PWM|Octamer, Motifs|PWM|OCT-x, Motifs|PWM|Pou2f3, Motifs|PWM|Pou2f2, Motifs|PWM|Oct-1, Chromatin_Structure|FAIRE, Chromatin_Structure|DNase-seq, Protein_Binding|ChIP-seq|RFX3	3a	T	A	CRC;CRN	intronic	NEXN						0.71
chr1:78405434_TC	rs78912040	No data	7	T	C	CRC;CRN	intronic	NEXN						0.03
chr1:78392446_GA	rs1166698	Single_Nucleotides|NEXN|eQTL, Motifs|PWM|ISGF-3, Motifs|Footprinting|ISGF-3, Chromatin_Structure|DNase-seq, Chromatin_Structure|FAIRE, Protein_Binding|ChIP-seq|SPI1, Protein_Binding|ChIP-seq|MEF2A	1b	G	A	CRC;CRN	exonic	NEXN	nonsynonymous SNV	NEXN:NM_001172309:exon7:c.G541A:p.G181R,NEXN:NM_144573:exon8:c.G733A:p.G245R	558;Name=lod=247		0.15781	0.2
chr1:78411015_TC	rs76597893	No data	7	T	C	CRC;CRN	intergenic	NEXN(dist=1437),FUBP1(dist=2576)						0.07
chr1:78392867_CT	rs1166699	No data	7	C	T	CRC;CRN	intronic	NEXN						0.71
chr1:78419569_AG	rs11162401	Motifs|PWM|HOXC-8, Motifs|PWM|Dlx3, Motifs|PWM|Hoxa6, Motifs|PWM|Hoxb6, Motifs|PWM|Dlx4, Motifs|PWM|AIRE, Motifs|PWM|Hoxc8	6	A	G	CRC;CRN	intronic	FUBP1						0.29
chr1:78393621_TC	rs1166700	Motifs|PWM|Lhx1, Motifs|PWM|Hoxa4, Motifs|PWM|Pou2f1, Motifs|PWM|Cart-1, Motifs|PWM|Pax7, Motifs|PWM|HNF1A, Motifs|PWM|HOXC-8, Motifs|PWM|HNF1, Motifs|PWM|HNF1B, Motifs|PWM|Dbx1, Motifs|PWM|Nkx6-2, Motifs|PWM|Tlx2, Motifs|PWM|Pax-7, Motifs|PWM|Hoxc8, Motifs|PWM|Oct-1, Chromatin_Structure|FAIRE, Chromatin_Structure|DNase-seq	5	T	C	CRC;CRN	intronic	NEXN						0.79
chr1:78423463_TG	rs11805942	No data	7	T	G	CRC;CRN	intronic	FUBP1						0.29
chr1:78426284_TC	rs2296454	Motifs|PWM|Foxa2, Motifs|PWM|Zfp105	6	T	C	CRC;CRN	intronic	FUBP1						0.29
chr1:78426483_CA	rs2296452	No data	7	C	A	CRC;CRN	intronic	FUBP1						0.21
chr1:78394393_AC	rs1166701	No data	7	A	C	CRC;CRN	intronic	NEXN						0.89
chr1:78428851_AC	rs3767025	Motifs|PWM|Srf, Chromatin_Structure|FAIRE	6	A	C	CRC;CRN	intronic	FUBP1						0.21
chr1:78429084_CA	rs3767024	No data	7	C	A	CRC;CRN	intronic	FUBP1						0.29
chr1:78435892_AG	rs72685363	Motifs|PWM|Cdx, Chromatin_Structure|DNase-seq	5	A	G	CRC;CRN	intronic	FUBP1						0.21
chr1:78436715_CA	rs72685364	Motifs|PWM|Foxl1, Motifs|PWM|Foxj3, Motifs|PWM|Nanog, Chromatin_Structure|DNase-seq	5	C	A	CRC;CRN	intronic	FUBP1						0.21
chr1:78439333_AG	rs17101101	No data	7	A	G	CRC;CRN	intronic	FUBP1						0.29
chr1:78395562_CT	rs1166702	Motifs|PWM|EWSR1-FLI1, Motifs|PWM|Staf, Motifs|PWM|znf143, Protein_Binding|ChIP-seq|FOS	5	C	T	CRC;CRN	intronic	NEXN						0.89
chr1:78442764_GA	rs12046966	Motifs|PWM|Lhx5, Chromatin_Structure|DNase-seq	5	G	A	CRC;CRN	intronic	FUBP1						0.12
chr1:78447822_TC	rs7520255	Motifs|PWM|Sox21, Motifs|PWM|Hlx1, Motifs|PWM|Tcf7	6	T	C	CRC;CRN	intergenic	FUBP1(dist=3045),DNAJB4(dist=22814)						0.8
chr1:78448756_AG	rs150432883	No data	7	A	G	CRC;CRN	intergenic	FUBP1(dist=3979),DNAJB4(dist=21880)
chr1:78448841_GT		No data	7	G	T	CRC;CRN	intergenic	FUBP1(dist=4064),DNAJB4(dist=21795)
chr1:78449202_GC		Chromatin_Structure|DNase-seq	5	G	C	CRC;CRN	intergenic	FUBP1(dist=4425),DNAJB4(dist=21434)
chr1:78449228_AG		Chromatin_Structure|DNase-seq	5	A	G	CRC;CRN	intergenic	FUBP1(dist=4451),DNAJB4(dist=21408)
chr1:78449317_TA		Chromatin_Structure|FAIRE, Chromatin_Structure|DNase-seq	5	T	A	CRC;CRN	intergenic	FUBP1(dist=4540),DNAJB4(dist=21319)
chr1:78449398_TC		Motifs|PWM|HNF1	6	T	C	CRC;CRN	intergenic	FUBP1(dist=4621),DNAJB4(dist=21238)
chr1:78449411_AC		Motifs|PWM|HNF1	6	A	C	CRC;CRN	intergenic	FUBP1(dist=4634),DNAJB4(dist=21225)
chr1:78449415_TC		No data	7	T	C	CRC;CRN	intergenic	FUBP1(dist=4638),DNAJB4(dist=21221)
chr1:78449443_GC	rs11162402	Motifs|PWM|GR, Motifs|PWM|AR	6	G	C	CRC;CRN	intergenic	FUBP1(dist=4666),DNAJB4(dist=21193)
chr1:78449461_TC		Motifs|PWM|GR, Motifs|PWM|AR	6	T	C	CRC;CRN	intergenic	FUBP1(dist=4684),DNAJB4(dist=21175)
chr1:78396626_TC	rs9659938	No data	7	T	C	CRC;CRN	intronic	NEXN						0.89
chr1:78399207_CG	rs4483454	No data	7	C	G	CRC;CRN	intronic	NEXN					0.718993	0.71
chr1:78400498_TC	rs1780051	Protein_Binding|ChIP-seq|POLR2A	5	T	C	CRC;CRN	intronic	NEXN						0.99
chr1:78400540_AC	rs1780050	Motifs|PWM|RFX1, Protein_Binding|ChIP-seq|POLR2A	5	A	C	CRC;CRN	intronic	NEXN						0.41
chr15:59931556_GC	rs8033208	No data	7	G	C	CRC;CRN	intronic	GTF2A2						0.85
chr15:59932470_AC	rs11071463	No data	7	A	C	CRC;CRN	intronic	GTF2A2						0.96
chr15:59933789_TC	rs1479885	No data	7	T	C	CRC;CRN	intronic	GTF2A2						0.36
chr15:59934120_CG	rs16941544	Single_Nucleotides|GCNT3|eQTL	6	C	G	CRC;CRN	intronic	GTF2A2						0.12
chr15:59922426_TA	rs6494125	No data	7	T	A	CRC;CRN	intergenic	GCNT3(dist=10216),GTF2A2(dist=7835)						1
chr15:59936390_GA	rs12708459	Motifs|PWM|Elk-1, Motifs|PWM|MECP2	6	G	A	CRC;CRN	intronic	GTF2A2						0.36
chr15:59936560_GC	rs8041511	Motifs|PWM|Arid5a	6	G	C	CRC;CRN	intronic	GTF2A2						0.96
chr15:59936634_GC	rs11071464	Motifs|PWM|IRF2	6	G	C	CRC;CRN	intronic	GTF2A2						0.96
chr15:59937478_TC	rs10851661	Protein_Binding|ChIP-seq|SPI1	5	T	C	CRC;CRN	intronic	GTF2A2						0.96
chr15:59922836_CT	rs4502153	No data	7	C	T	CRC;CRN	intergenic	GCNT3(dist=10626),GTF2A2(dist=7425)						1
chr15:59938808_CA	rs11637359	No data	7	C	A	CRC;CRN	intronic	GTF2A2						0.45
chr15:59939103_TC	rs28671744	Motifs|PWM|Nkx3-1, Motifs|PWM|Dbx1, Motifs|PWM|TEF, Chromatin_Structure|FAIRE, Protein_Binding|ChIP-seq|SMARCA4	5	T	C	CRC;CRN	intronic	GTF2A2						0.6
chr15:59939667_AG	rs9806322	No data	7	A	G	CRC;CRN	intronic	GTF2A2						0.96
chr15:59940330_GC	rs12906392	No data	7	G	C	CRC;CRN	intronic	GTF2A2						0.39
chr15:59941167_TA	rs7175959	Motifs|PWM|Sox18, Motifs|PWM|Sox17, Motifs|PWM|Sox13, Motifs|PWM|Sox8, Motifs|PWM|Cdx, Motifs|PWM|Sox7, Motifs|PWM|FOXP1, Motifs|PWM|Sox11, Protein_Binding|ChIP-seq|MAFF, Protein_Binding|ChIP-seq|MAFK	5	T	A	CRC;CRN	intronic	GTF2A2						1
chr15:59923085_TG	rs6494127	Motifs|PWM|ICSBP, Motifs|PWM|STAT1, Motifs|PWM|IRF-7, Motifs|PWM|ISGF-3, Motifs|PWM|IRF, Motifs|PWM|IRF1, Chromatin_Structure|DNase-seq	5	T	G	CRC;CRN	intergenic	GCNT3(dist=10875),GTF2A2(dist=7176)						0.53
chr15:59941344_GC	rs28437066	Protein_Binding|ChIP-seq|MAFF, Protein_Binding|ChIP-seq|MAFK	5	G	C	CRC;CRN	intronic	GTF2A2						0.1
chr15:59941555_AT	rs11634067	No data	7	A	T	CRC;CRN	intronic	GTF2A2						0.57
chr15:59941622_GA	rs8039996	No data	7	G	A	CRC;CRN	intronic	GTF2A2						0.96
chr15:59941722_CT	rs17302448	Single_Nucleotides|GCNT3|eQTL, Chromatin_Structure|FAIRE	6	C	T	CRC;CRN	intronic	GTF2A2						0.1
chr15:59923165_TC	rs12910751	Motifs|PWM|IRF-2, Motifs|PWM|IRF-1, Chromatin_Structure|DNase-seq	5	T	C	CRC;CRN	intergenic	GCNT3(dist=10955),GTF2A2(dist=7096)						0.37
chr15:59942446_GA	rs4775192	Motifs|PWM|TFII-I, Chromatin_Structure|FAIRE	6	G	A	CRC;CRN	intronic	GTF2A2						0.1
chr15:59943142_AC	rs12902582	No data	7	A	C	CRC;CRN	intronic	GTF2A2						0.39
chr15:59943781_GC	rs11071465	No data	7	G	C	CRC;CRN	intronic	GTF2A2						0.58
chr15:59944090_TC	rs10851663	No data	7	T	C	CRC;CRN	intronic	GTF2A2						0.96
chr15:59944300_TC	rs4774340	Motifs|PWM|TCF11:MafG	6	T	C	CRC;CRN	intronic	GTF2A2						0.6
chr15:59945107_CA	rs34894301	No data	7	C	A	CRC;CRN	intronic	GTF2A2						0.38
chr15:59945340_GC	rs6494131	Motifs|PWM|MZF1	6	G	C	CRC;CRN	intronic	GTF2A2						0.58
chr15:59945783_CG	rs7182962	No data	7	C	G	CRC;CRN	intronic	GTF2A2						0.58
chr15:59946572_AG	rs10152414	No data	7	A	G	CRC;CRN	intronic	GTF2A2						0.58
chr15:59946601_AG	rs10152415	No data	7	A	G	CRC;CRN	intronic	GTF2A2						0.58
chr15:59946620_GA	rs4627273	Motifs|PWM|Rara	6	G	A	CRC;CRN	intronic	GTF2A2						1
chr15:59946744_GA	rs77870187	Motifs|PWM|Oct-1	6	G	A	CRC;CRN	intronic	GTF2A2						0.07
chr15:59946919_AC	rs10744959	Chromatin_Structure|DNase-seq	5	A	C	CRC;CRN	intronic	GTF2A2			243;Name=lod=13			1
chr15:59947106_TC	rs4774341	No data	7	T	C	CRC;CRN	intronic	GTF2A2						0.6
chr15:59948461_TA	rs7180408	Chromatin_Structure|DNase-seq, Protein_Binding|ChIP-seq|FOXA1	4	T	A	CRC;CRN	intronic	GTF2A2						0.58
chr15:59948997_GA	rs17236713	Single_Nucleotides|GCNT3|eQTL, Motifs|PWM|Mafb, Motifs|PWM|Mafk, Chromatin_Structure|FAIRE, Chromatin_Structure|DNase-seq	1f	G	A	CRC;CRN	intronic	GTF2A2						0.1
chr15:59949178_TC	rs8041394	Chromatin_Structure|FAIRE, Chromatin_Structure|DNase-seq	5	T	C	CRC;CRN	intronic	GTF2A2						0.38
chr15:59949350_AG	rs7180620	Chromatin_Structure|FAIRE, Chromatin_Structure|DNase-seq, Protein_Binding|ChIP-seq|SMARCB1	4	A	G	CRC;CRN	intronic	GTF2A2						0.96
chr15:59949770_AC	rs7163436	Chromatin_Structure|FAIRE, Chromatin_Structure|DNase-seq, Protein_Binding|ChIP-seq|PBX3, Protein_Binding|ChIP-seq|HMGN3, Protein_Binding|ChIP-seq|HEY1, Protein_Binding|ChIP-seq|EGR1, Protein_Binding|ChIP-seq|TFAP2A, Protein_Binding|ChIP-seq|TFAP2C, Protein_Binding|ChIP-seq|POU2F2, Protein_Binding|ChIP-seq|MYC, Protein_Binding|ChIP-seq|ELF1, Protein_Binding|ChIP-seq|BCLAF1, Protein_Binding|ChIP-se…	4	A	C	CRC;CRN	upstream	GTF2A2						1
chr15:59949890_TG	rs1871500	Chromatin_Structure|FAIRE, Chromatin_Structure|DNase-seq, Protein_Binding|ChIP-seq|PBX3, Protein_Binding|ChIP-seq|TFAP2A, Protein_Binding|ChIP-seq|TFAP2C, Protein_Binding|ChIP-seq|MYC, Protein_Binding|ChIP-seq|RFX5, Protein_Binding|ChIP-seq|TBP, Protein_Binding|ChIP-seq|FOSL2, Protein_Binding|ChIP-seq|MEIS1, Protein_Binding|ChIP-seq|MXI1, Protein_Binding|ChIP-seq|GABPA, Protein_Binding|ChIP-seq|I…	4	T	G	CRC;CRN	upstream	GTF2A2						0.58
chr15:59924026_CT	rs2414638	No data	7	C	T	CRC;CRN	intergenic	GCNT3(dist=11816),GTF2A2(dist=6235)						0.45
chr15:59951547_CA	rs11071466	Chromatin_Structure|FAIRE, Chromatin_Structure|DNase-seq	5	C	A	CRC;CRN	intergenic	GTF2A2(dist=1810),BNIP2(dist=3515)						1
chr15:59951997_CA	rs1046053	No data	7	C	A	CRC;CRN	intergenic	GTF2A2(dist=2260),BNIP2(dist=3065)						0.6
chr15:59952124_GT	rs6494133	Motifs|PWM|Hand1::Tcfe2a, Motifs|PWM|Hand1:E47, Chromatin_Structure|DNase-seq	5	G	T	CRC;CRN	intergenic	GTF2A2(dist=2387),BNIP2(dist=2938)						0.6
chr15:59952216_TC	rs4775194	Chromatin_Structure|FAIRE, Chromatin_Structure|DNase-seq	5	T	C	CRC;CRN	intergenic	GTF2A2(dist=2479),BNIP2(dist=2846)						1
chr15:59952253_CG	rs4775195	No data	7	C	G	CRC;CRN	intergenic	GTF2A2(dist=2516),BNIP2(dist=2809)						0.6
chr15:59924195_TC	rs1531639	No data	7	T	C	CRC;CRN	intergenic	GCNT3(dist=11985),GTF2A2(dist=6066)						0.37
chr15:59952382_AG	rs4775196	No data	7	A	G	CRC;CRN	intergenic	GTF2A2(dist=2645),BNIP2(dist=2680)						0.96
chr15:59952905_AG	rs11854063	Motifs|PWM|Mafk, Chromatin_Structure|FAIRE	6	A	G	CRC;CRN	intergenic	GTF2A2(dist=3168),BNIP2(dist=2157)						0.38
chr15:59924256_CG	rs6494130	Motifs|PWM|Tcf2, Motifs|PWM|Bbx	6	C	G	CRC;CRN	intergenic	GCNT3(dist=12046),GTF2A2(dist=6005)						0.62
chr15:59924275_GC	rs1531638	Single_Nucleotides|GTF2A2|eQTL	6	G	C	CRC;CRN	intergenic	GCNT3(dist=12065),GTF2A2(dist=5986)						0.37
chr15:59953314_CT	rs8033161	Chromatin_Structure|FAIRE, Chromatin_Structure|DNase-seq	5	C	T	CRC;CRN	intergenic	GTF2A2(dist=3577),BNIP2(dist=1748)						0.38
chr15:59953631_CG	rs6494134	No data	7	C	G	CRC;CRN	intergenic	GTF2A2(dist=3894),BNIP2(dist=1431)						0.96
chr15:59954336_CA	rs6151589	No data	7	C	A	CRC;CRN	downstream	BNIP2						0.58
chr15:59954398_GA	rs6151588	No data	7	G	A	CRC;CRN	downstream	BNIP2						0.58
chr15:59954552_CA	rs6151587	Chromatin_Structure|FAIRE, Chromatin_Structure|DNase-seq	5	C	A	CRC;CRN	downstream	BNIP2						0.96
chr15:59954569_TA	rs6151586	Motifs|PWM|Sfpi1, Chromatin_Structure|FAIRE, Chromatin_Structure|DNase-seq	5	T	A	CRC;CRN	downstream	BNIP2						0.38
chr15:59928128_CT	rs28654927	No data	7	C	T	CRC;CRN	intergenic	GCNT3(dist=15918),GTF2A2(dist=2133)						0.1
chr15:59928211_AG	rs1979422	Motifs|PWM|alpha-CP1, Motifs|PWM|NF-Y, Chromatin_Structure|DNase-seq	5	A	G	CRC;CRN	intergenic	GCNT3(dist=16001),GTF2A2(dist=2050)						0.47
chr15:59928697_GC		No data	7	G	C	CRC;CRN	intergenic	GCNT3(dist=16487),GTF2A2(dist=1564)
chr15:59928811_GA		No data	7	G	A	CRC;CRN	intergenic	GCNT3(dist=16601),GTF2A2(dist=1450)
chr15:59930772_GC	rs8027679	Motifs|PWM|BCL6, Motifs|PWM|IRF2, Motifs|PWM|FOXO1, Motifs|PWM|Isgf3g, Motifs|PWM|Nanog, Motifs|PWM|IRF1, Motifs|PWM|IRF-1	6	G	C	CRC;CRN	3' UTR	GTF2A2						0.6
chr7:139348296_CT	rs78211656	No data	7	C	T	CRC;CRN	intronic	HIPK2						0.24
chr7:139348866_GA	rs12668118	No data	7	G	A	CRC;CRN	intronic	HIPK2						0.46
chr7:139349011_AG	rs10268110	No data	7	A	G	CRC;CRN	intronic	HIPK2						0.47
chr7:139349319_CT	rs75290698	Protein_Binding|ChIP-seq|CEBPB	5	C	T	CRC;CRN	intronic	HIPK2						0.24
chr7:139349404_CT	rs12668171	Protein_Binding|ChIP-seq|CEBPB	5	C	T	CRC;CRN	intronic	HIPK2						0.24
chr7:139349987_GA	rs118149007	No data	7	G	A	CRC;CRN	intronic	HIPK2						0.24
chr7:139350257_GA	rs10243594	No data	7	G	A	CRC;CRN	intronic	HIPK2						0.46
chr7:139350438_AC	rs76129084	Motifs|Footprinting|TEF, Motifs|PWM|C/EBP, Motifs|Footprinting|C/EBP, Motifs|PWM|TEF, Chromatin_Structure|DNase-seq	5	A	C	CRC;CRN	intronic	HIPK2						0.23
chr7:139350522_CG	rs79583280	Chromatin_Structure|DNase-seq	5	C	G	CRC;CRN	intronic	HIPK2						0.23
chr7:139351045_GA	rs10247507	Motifs|PWM|LUN-1	6	G	A	CRC;CRN	intronic	HIPK2						0.23
chr7:139351108_CT	rs10247312	No data	7	C	T	CRC;CRN	intronic	HIPK2						0.23
chr7:139351577_GA	rs9801234	Motifs|PWM|Zfx, Motifs|Footprinting|Zfx	6	G	A	CRC;CRN	intronic	HIPK2						0.27
chr7:139351950_CA	rs77279640	No data	7	C	A	CRC;CRN	intronic	HIPK2						0.27
chr7:139352014_TC	rs78828925	Motifs|PWM|Rxra	6	T	C	CRC;CRN	intronic	HIPK2						0.27
chr7:139352144_CT	rs9769469	No data	7	C	T	CRC;CRN	intronic	HIPK2						0.46
chr7:139352247_CA	rs9769478	Motifs|Footprinting|aMEF-2, Motifs|PWM|aMEF-2, Chromatin_Structure|DNase-seq, Protein_Binding|ChIP-exo|CTCF	2b	C	A	CRC;CRN	intronic	HIPK2						0.46
chr7:139352857_CA		No data	7	C	A	CRC;CRN	intronic	HIPK2
chr7:139352978_GA	rs113370145	Motifs|PWM|Bbx	6	G	A	CRC;CRN	intronic	HIPK2						0.27
chr7:139353761_CG	rs4130470	No data	7	C	G	CRC;CRN	intronic	HIPK2						0.8
chr7:139353836_TC	rs4130471	No data	7	T	C	CRC;CRN	intronic	HIPK2						0.44
chr7:139354235_CG	rs12667987	Motifs|PWM|Pax-5, Chromatin_Structure|FAIRE, Chromatin_Structure|DNase-seq	5	C	G	CRC;CRN	intronic	HIPK2			259;Name=lod=15			0.67
chr7:139354337_CT	rs9768699	Motifs|PWM|ESE1, Motifs|PWM|Etv4, Motifs|Footprinting|FEV, Motifs|Footprinting|HMGIY, Motifs|PWM|c-Ets-1(p54), Motifs|PWM|FEV, Motifs|PWM|NF-kappaB, Motifs|PWM|Erg, Motifs|PWM|HMGIY, Chromatin_Structure|DNase-seq	5	C	T	CRC;CRN	intronic	HIPK2						0.61
chr7:139354460_CT	rs9768893	No data	7	C	T	CRC;CRN	intronic	HIPK2						0.36
chr7:139355090_TG	rs9769817	No data	7	T	G	CRC;CRN	intronic	HIPK2						0.94
chr7:139359087_CT	rs10954654	Motifs|PWM|Sox12, Motifs|PWM|Cdx	6	C	T	CRC;CRN	intronic	HIPK2						0.35
chr7:139359577_CG	rs10261979	No data	7	C	G	CRC;CRN	intronic	HIPK2						0.45
chr7:139359730_CT	rs10262234	Motifs|PWM|Nanog, Motifs|PWM|Sox2, Chromatin_Structure|DNase-seq	5	C	T	CRC;CRN	intronic	HIPK2						0.73
chr7:139359992_TC	rs9692401	Chromatin_Structure|FAIRE, Chromatin_Structure|DNase-seq, Protein_Binding|ChIP-seq|CEBPB, Protein_Binding|ChIP-seq|TCF4, Protein_Binding|ChIP-seq|FOXA2, Protein_Binding|ChIP-seq|NR3C1, Protein_Binding|ChIP-seq|FOSL2, Protein_Binding|ChIP-seq|FOXA1, Protein_Binding|ChIP-seq|HDAC2, Protein_Binding|ChIP-seq|EP300, Protein_Binding|ChIP-seq|JUND, Protein_Binding|ChIP-seq|ESRRA, Protein_Binding|ChIP-se…	4	T	C	CRC;CRN	intronic	HIPK2						0.44
chr7:139360198_GA	rs9691662	Chromatin_Structure|FAIRE, Chromatin_Structure|DNase-seq, Protein_Binding|ChIP-seq|TCF4, Protein_Binding|ChIP-seq|FOXA1, Protein_Binding|ChIP-seq|YY1, Protein_Binding|ChIP-seq|ESRRA, Protein_Binding|ChIP-seq|HNF4G	4	G	A	CRC;CRN	intronic	HIPK2						0.44
chr7:139360728_TA	rs12707449	Chromatin_Structure|DNase-seq	5	T	A	CRC;CRN	intronic	HIPK2						0.43
chr7:139362215_CT	rs112584123	No data	7	C	T	CRC;CRN	intronic	HIPK2
chr7:139363106_AG		No data	7	A	G	CRC;CRN	intronic	HIPK2
chr7:139363162_TC		Motifs|PWM|POU6F1	6	T	C	CRC;CRN	intronic	HIPK2
chr7:139363231_CT		Motifs|PWM|Tcfe2a, Motifs|PWM|Tal-1beta:E47	6	C	T	CRC;CRN	intronic	HIPK2
chr7:139363256_CG		Motifs|PWM|Foxj3	6	C	G	CRC;CRN	intronic	HIPK2
chr7:139363264_TC		Motifs|PWM|Foxj3	6	T	C	CRC;CRN	intronic	HIPK2
chr7:139363283_AC		No data	7	A	C	CRC;CRN	intronic	HIPK2
chr7:139363284_AT		No data	7	A	T	CRC;CRN	intronic	HIPK2
chr7:139363451_GT		No data	7	G	T	CRC;CRN	intronic	HIPK2
chr7:139363470_AG		No data	7	A	G	CRC;CRN	intronic	HIPK2
chr7:139363474_CT		No data	7	C	T	CRC;CRN	intronic	HIPK2
chr7:139363491_TC		Motifs|PWM|MEF-2, Motifs|PWM|Hoxd8	6	T	C	CRC;CRN	intronic	HIPK2
chr7:139363532_TC		No data	7	T	C	CRC;CRN	intronic	HIPK2
chr7:139363663_AG		Motifs|PWM|RSRFC4, Motifs|PWM|MEF-2	6	A	G	CRC;CRN	intronic	HIPK2
chr7:139363664_TA		Motifs|PWM|RSRFC4, Motifs|PWM|MEF-2	6	T	A	CRC;CRN	intronic	HIPK2
chr7:139363676_CA		No data	7	C	A	CRC;CRN	intronic	HIPK2
chr7:139363713_AG		Motifs|PWM|HNF3	6	A	G	CRC;CRN	intronic	HIPK2
chr7:139363815_GA		No data	7	G	A	CRC;CRN	intronic	HIPK2
chr7:139363826_TC		Motifs|PWM|aMEF-2, Motifs|PWM|MEF-2	6	T	C	CRC;CRN	intronic	HIPK2
chr7:139363831_CT		Motifs|PWM|aMEF-2, Motifs|PWM|MEF-2, Motifs|PWM|FOXfactors	6	C	T	CRC;CRN	intronic	HIPK2
chr7:139363913_GT		No data	7	G	T	CRC;CRN	intronic	HIPK2
chr7:139363938_TC		No data	7	T	C	CRC;CRN	intronic	HIPK2
chr7:139363954_CA		No data	7	C	A	CRC;CRN	intronic	HIPK2
chr7:139363974_TC		No data	7	T	C	CRC;CRN	intronic	HIPK2
chr7:139368607_CT	rs9801309	Chromatin_Structure|DNase-seq	5	C	T	CRC;CRN	intronic	HIPK2						0.71
chr7:139371195_TC		Motifs|PWM|Ehf	6	T	C	CRC;CRN	intronic	HIPK2
chr7:139371202_CA		Motifs|PWM|Ehf	6	C	A	CRC;CRN	intronic	HIPK2
chr7:139371219_AG		No data	7	A	G	CRC;CRN	intronic	HIPK2
chr7:139371385_AC		No data	7	A	C	CRC;CRN	intronic	HIPK2
chr7:139371427_CA		No data	7	C	A	CRC;CRN	intronic	HIPK2
chr7:139371996_GA	rs9801496	Motifs|PWM|RSRFC4, Motifs|PWM|aMEF-2, Motifs|PWM|MEF-2	6	G	A	CRC;CRN	intronic	HIPK2						0.29
chr7:139373193_GC	rs9692201	Motifs|Footprinting|TBX5, Motifs|PWM|TBX5, Chromatin_Structure|DNase-seq	5	G	C	CRC;CRN	intronic	HIPK2						0.53
chr7:139373424_GA	rs75013729	Motifs|PWM|Sox12	6	G	A	CRC;CRN	intronic	HIPK2			243;Name=lod=13			0.07
chr7:139374012_TC	rs9692080	No data	7	T	C	CRC;CRN	intronic	HIPK2						0.28
chr7:139378750_CT	rs28469460	No data	7	C	T	CRC;CRN	intronic	HIPK2						0.62
chr7:139408609_AG		Motifs|Footprinting|, Chromatin_Structure|FAIRE, Chromatin_Structure|DNase-seq, Protein_Binding|ChIP-seq|POU2F2, Protein_Binding|ChIP-seq|RAD21, Protein_Binding|ChIP-seq|EBF1, Protein_Binding|ChIP-seq|NFKB1, Protein_Binding|ChIP-seq|SP1, Protein_Binding|ChIP-seq|PAX5, Protein_Binding|ChIP-seq|POLR2A, Protein_Binding|ChIP-seq|ZBTB33	4	A	G	CRC;CRN	intronic	HIPK2
chr7:139409674_AC		Motifs|PWM|Foxl1, Motifs|PWM|FOXJ2, Motifs|PWM|Foxa2, Motifs|PWM|Foxk1, Motifs|PWM|FOXF2, Motifs|Footprinting|HNF3alpha, Motifs|PWM|Freac-7, Motifs|Footprinting|HNF3, Motifs|Footprinting|Freac-2, Motifs|PWM|Freac-2, Motifs|PWM|Foxj3, Motifs|PWM|FOXP1, Motifs|Footprinting|Freac-4, Motifs|PWM|Freac-4, Motifs|Footprinting|FOXF2, Motifs|PWM|Nanog, Motifs|Footprinting|Freac-7, Motifs|PWM|HNF3alpha, Mo…	5	A	C	CRC;CRN	intronic	HIPK2
chr7:139414276_CA		Chromatin_Structure|FAIRE, Chromatin_Structure|DNase-seq	5	C	A	CRC;CRN	intronic	HIPK2
chr7:139415775_CG		Single_Nucleotides|LOC389562|eQTL, Motifs|PWM|Rfx3, Chromatin_Structure|DNase-seq, Protein_Binding|ChIP-seq|RAD21, Protein_Binding|ChIP-seq|CTCF	1d	C	G	CRC;CRN	exonic	HIPK2	synonymous SNV	HIPK2:NM_001113239:exon2:c.C1059C:p.V353V,HIPK2:NM_022740:exon2:c.C1059C:p.V353V	602;Name=lod=373
chr7:139263829_CT	rs60526966	Motifs|PWM|Mtf1	6	C	T	CRC;CRN	intronic	HIPK2						0.2
chr7:139417093_TC		Motifs|PWM|NR1H2::RXRA, Motifs|PWM|Elf3, Motifs|PWM|Zfp105	6	T	C	CRC;CRN	intronic	HIPK2
chr7:139419104_CT		No data	7	C	T	CRC;CRN	intronic	HIPK2
chr7:139419930_CT		Motifs|PWM|Ehf	6	C	T	CRC;CRN	intronic	HIPK2
chr7:139420225_CT		Chromatin_Structure|DNase-seq	5	C	T	CRC;CRN	intronic	HIPK2
chr7:139421474_GC		Chromatin_Structure|DNase-seq, Protein_Binding|ChIP-seq|FOXA2, Protein_Binding|ChIP-seq|FOXA1	4	G	C	CRC;CRN	intronic	HIPK2
chr7:139421548_CG		No data	7	C	G	CRC;CRN	intronic	HIPK2
chr7:139424022_CT		Chromatin_Structure|DNase-seq	5	C	T	CRC;CRN	intronic	HIPK2
chr7:139426390_TA	rs62491704	Motifs|Footprinting|Pit-1, Motifs|PWM|Pit-1, Chromatin_Structure|FAIRE, Chromatin_Structure|DNase-seq, Protein_Binding|ChIP-seq|STAT3, Protein_Binding|ChIP-seq|BATF, Protein_Binding|ChIP-seq|IRF4	2b	T	A	CRC;CRN	intronic	HIPK2						0.08
chr7:139269931_GA	rs1638196	Chromatin_Structure|DNase-seq	5	G	A	CRC;CRN	intronic	HIPK2						0.96
chr7:139293792_CA	rs150626273	Motifs|PWM|Gfi-1	6	C	A	CRC;CRN	intronic	HIPK2						0.01
chr7:139252780_TC	rs1638195	Chromatin_Structure|FAIRE, Chromatin_Structure|DNase-seq	5	T	C	CRC;CRN	3' UTR	HIPK2			295;Name=lod=21			0.79
chr7:139333338_TG	rs10954651	Chromatin_Structure|FAIRE, Chromatin_Structure|DNase-seq, Protein_Binding|ChIP-seq|EBF1, Protein_Binding|ChIP-seq|POLR2A	4	T	G	CRC;CRN	intronic	HIPK2						0.27
chr7:139336314_AG	rs940543	Chromatin_Structure|DNase-seq, Protein_Binding|ChIP-seq|MYC, Protein_Binding|ChIP-seq|E2F6, Protein_Binding|ChIP-seq|HDAC2, Protein_Binding|ChIP-seq|MAX, Protein_Binding|ChIP-seq|ESR1	4	A	G	CRC;CRN	intronic	HIPK2						0.57
chr7:139336576_GT	rs7781224	Motifs|PWM|Rara, Chromatin_Structure|FAIRE	6	G	T	CRC;CRN	intronic	HIPK2						0.74
chr7:139338133_TC	rs11761839	Motifs|PWM|Zbtb3, Chromatin_Structure|DNase-seq, Protein_Binding|ChIP-seq|FOXA2, Protein_Binding|ChIP-seq|FOXA1	3a	T	C	CRC;CRN	intronic	HIPK2						0.57
chr7:139338270_CG	rs7787135	Chromatin_Structure|DNase-seq	5	C	G	CRC;CRN	intronic	HIPK2						0.75
chr7:139339470_CT	rs9656517	Chromatin_Structure|DNase-seq	5	C	T	CRC;CRN	intronic	HIPK2						0.75
chr7:139340642_CT	rs7801393	Chromatin_Structure|DNase-seq	5	C	T	CRC;CRN	intronic	HIPK2						0.7
chr7:139341929_GC	rs6974895	No data	7	G	C	CRC;CRN	intronic	HIPK2						0.75
chr7:139343272_GC	rs9969176	Motifs|PWM|IRF-2, Motifs|PWM|STAT1, Motifs|PWM|IRF-7, Motifs|PWM|IRF2, Motifs|PWM|Isgf3g, Motifs|PWM|IRF3, Motifs|PWM|IRF, Motifs|PWM|IRF1, Motifs|PWM|IRF-1, Chromatin_Structure|DNase-seq	5	G	C	CRC;CRN	intronic	HIPK2						0.76
chr7:139343366_TG	rs9969246	Chromatin_Structure|DNase-seq	5	T	G	CRC;CRN	intronic	HIPK2						0.67
chr7:139343779_TG	rs10954652	Chromatin_Structure|FAIRE, Chromatin_Structure|DNase-seq, Protein_Binding|ChIP-seq|HEY1, Protein_Binding|ChIP-seq|TCF4, Protein_Binding|ChIP-seq|ESR1	4	T	G	CRC;CRN	intronic	HIPK2						0.53
chr7:139345910_CG	rs9718393	Motifs|PWM|Pou6f1, Motifs|PWM|HMGA2, Motifs|PWM|HNF1B, Motifs|Footprinting|HMGA2, Chromatin_Structure|DNase-seq	5	C	G	CRC;CRN	intronic	HIPK2						0.47
chr7:139346740_GA	rs11972338	No data	7	G	A	CRC;CRN	intronic	HIPK2						0.35
chr7:139346861_TC	rs9690919	No data	7	T	C	CRC;CRN	intronic	HIPK2						0.23
chr7:139347318_GC	rs9690319	Motifs|PWM|AP-4	6	G	C	CRC;CRN	intronic	HIPK2						0.46
chr6:34214322_CG	rs1150781	Motifs|PWM|KROX, Motifs|Footprinting|ZNF219, Motifs|Footprinting|KROX, Motifs|PWM|ZNF219, Chromatin_Structure|FAIRE, Chromatin_Structure|DNase-seq, Protein_Binding|ChIP-seq|EGR1, Protein_Binding|ChIP-seq|TFAP2A, Protein_Binding|ChIP-seq|TFAP2C, Protein_Binding|ChIP-seq|BCLAF1, Protein_Binding|ChIP-seq|SMARCB1, Protein_Binding|ChIP-seq|JUND, Protein_Binding|ChIP-seq|POLR2A, Protein_Binding|ChIP-se…	2b	C	G	CRC;CRN	exonic	C6orf1	nonsynonymous SNV	C6orf1:NM_001008703:exon5:c.G449C:p.G150A,C6orf1:NM_001008704:exon5:c.G449C:p.G150A,C6orf1:NM_178508:exon5:c.G449C:p.G150A			0.791096	0.77
chr6:34215919_CT	rs1150779	Chromatin_Structure|FAIRE, Chromatin_Structure|DNase-seq, Protein_Binding|ChIP-seq|GATA1, Protein_Binding|ChIP-seq|CEBPB, Protein_Binding|ChIP-seq|SMARCA4	4	C	T	CRC;CRN	intronic	C6orf1						0.79
chr6:34194866_CT	rs1759645	Chromatin_Structure|DNase-seq, Protein_Binding|ChIP-seq|E2F6, Protein_Binding|ChIP-seq|CTCF	4	C	T	CRC;CRN	intergenic	GRM4(dist=71467),HMGA1(dist=9711)						0.71
chr6:34217878_GT	rs1150776	Chromatin_Structure|DNase-seq	5	G	T	CRC;CRN	upstream	C6orf1						0.98
chr6:34218718_TC	rs9394200	Motifs|PWM|Elf3, Motifs|PWM|Srf	6	T	C	CRC;CRN	intergenic	C6orf1(dist=1814),NUDT3(dist=36255)						0.8
chr6:34197105_CT	rs1759627	Chromatin_Structure|DNase-seq	5	C	T	CRC;CRN	intergenic	GRM4(dist=73706),HMGA1(dist=7472)						0.71
chr6:34197188_TC	rs1759628	Chromatin_Structure|DNase-seq	5	T	C	CRC;CRN	intergenic	GRM4(dist=73789),HMGA1(dist=7389)						0.83
chr6:34195011_GT	rs1776897	Chromatin_Structure|DNase-seq, Protein_Binding|ChIP-seq|CTCF, Protein_Binding|ChIP-seq|POLR2A	4	G	T	CRC;CRN	intergenic	GRM4(dist=71612),HMGA1(dist=9566)						0.79
chr6:34199092_CT	rs2780226	Motifs|PWM|GABP, Chromatin_Structure|DNase-seq, Protein_Binding|ChIP-seq|GATA1, Protein_Binding|ChIP-seq|SPI1	3a	C	T	CRC;CRN	intergenic	GRM4(dist=75693),HMGA1(dist=5485)						0.79
chr6:34195447_CT	rs1759646	Motifs|Footprinting|Pax-4, Motifs|PWM|Pax-4, Chromatin_Structure|DNase-seq	5	C	T	CRC;CRN	intergenic	GRM4(dist=72048),HMGA1(dist=9130)						0.79
chr11:71810644_TA	rs542752	No data	7	T	A	CRC;CRN	intronic	LAMTOR1,LRTOMT						0.17
chr11:71799668_AC	rs670802	Chromatin_Structure|DNase-seq	5	A	C	CRC;CRN	intronic	LRTOMT			336;Name=lod=31			0.83
chr11:71812411_GA	rs659513	No data	7	G	A	CRC;CRN	intronic	LAMTOR1,LRTOMT						0.17
chr11:71813747_CT	rs4943821	Chromatin_Structure|FAIRE, Chromatin_Structure|DNase-seq, Protein_Binding|ChIP-seq|POLR2A	4	C	T	CRC;CRN	intronic	LAMTOR1,LRTOMT						0.24
chr11:71815308_TC	rs17161966	No data	7	T	C	CRC;CRN	intronic	LRTOMT						0.17
chr11:71815596_TC	rs73539529	No data	7	T	C	CRC;CRN	intronic	LRTOMT						0.17
chr11:71815684_CA	rs73539532	No data	7	C	A	CRC;CRN	intronic	LRTOMT						0.17
chr11:71816044_GC	rs12272086	No data	7	G	C	CRC;CRN	exonic	LRTOMT	synonymous SNV	LRTOMT:NM_001145308:exon4:c.G69C:p.L23L,LRTOMT:NM_001145309:exon6:c.G69C:p.L23L,LRTOMT:NM_001145310:exon6:c.G69C:p.L23L			0.058476	0.11
chr11:71816092_TA	rs12293885	No data	7	T	A	CRC;CRN	intronic	LRTOMT						0.17
chr11:71816219_GA	rs12272213	Motifs|PWM|Irf3	6	G	A	CRC;CRN	intronic	LRTOMT						0.17
chr11:71816619_GT	rs73543609	Motifs|PWM|Bcl6b, Motifs|PWM|SP1, Motifs|PWM|Zfp281, Motifs|PWM|UF1H3BETA	6	G	T	CRC;CRN	intronic	LRTOMT						0.17
chr11:71801491_CT	rs77510445	No data	7	C	T	CRC;CRN	intronic	LRTOMT						0.06
chr11:71802160_GA	rs2511116	No data	7	G	A	CRC;CRN	intronic	LRTOMT						0.83
chr11:71802351_AC	rs628025	Motifs|PWM|Zbtb12, Chromatin_Structure|FAIRE, Chromatin_Structure|DNase-seq, Protein_Binding|ChIP-seq|RAD21, Protein_Binding|ChIP-seq|CTCF	3a	A	C	CRC;CRN	intronic	LRTOMT						0.9
chr11:71802359_AG	rs517837	Motifs|PWM|Zfp410, Chromatin_Structure|FAIRE, Chromatin_Structure|DNase-seq, Protein_Binding|ChIP-seq|RAD21, Protein_Binding|ChIP-seq|CTCF	3a	A	G	CRC;CRN	intronic	LRTOMT						0.83
chr11:71802952_AC	rs615000	No data	7	A	C	CRC;CRN	intronic	LRTOMT						0.84
chr11:71803962_GA	rs482013	Motifs|PWM|YY1	6	G	A	CRC;CRN	intronic	LRTOMT						0.83
chr11:71804118_CA	rs693391	Motifs|PWM|Sox17, Motifs|PWM|Sox8	6	C	A	CRC;CRN	intronic	LRTOMT						0.98
chr11:71804154_CT	rs2511079	No data	7	C	T	CRC;CRN	intronic	LRTOMT						0.83
chr11:71804513_GA	rs2250866	Motifs|PWM|Six2, Motifs|PWM|Six1, Motifs|Footprinting|Six-1, Motifs|PWM|Six6, Motifs|PWM|Six-1, Motifs|PWM|Six-6, Motifs|Footprinting|Six-6, Motifs|PWM|Six3	6	G	A	CRC;CRN	intronic	LRTOMT					0.097274	0.17
chr11:71805405_CG	rs2508858	No data	7	C	G	CRC;CRN	intronic	LRTOMT						0.17
chr11:71799104_GA	rs673478	No data	7	G	A	CRC;CRN	intronic	LRTOMT						0.83
chr12:69204067_GA		Motifs|PWM|AhR, Protein_Binding|ChIP-seq|POLR2A	5	G	A	CRC;CRN	intronic	MDM2
chr12:69207162_GA	rs1470383	Chromatin_Structure|FAIRE, Chromatin_Structure|DNase-seq	5	G	A	CRC;CRN	intronic	MDM2						0.88
chr12:69193556_CT	rs10748111	No data	7	C	T	CRC;CRN	intergenic	SLC35E3(dist=33703),MDM2(dist=8415)						0.36
chr12:69208578_AC	rs1846402	Chromatin_Structure|DNase-seq, Protein_Binding|ChIP-seq|RUNX1, Protein_Binding|ChIP-seq|POLR2A	4	A	C	CRC;CRN	intronic	MDM2						0.87
chr12:69212010_AG	rs3730536	Chromatin_Structure|FAIRE, Protein_Binding|ChIP-seq|POLR2A	5	A	G	CRC;CRN	intronic	MDM2						0.36
chr12:69216354_GA	rs78064292	No data	7	G	A	CRC;CRN	intronic	MDM2						0.05
chr12:69218038_TG	rs2291857	Motifs|PWM|AIRE, Protein_Binding|ChIP-seq|ZEB1	5	T	G	CRC;CRN	intronic	MDM2						0.48
chr12:69218841_GT		Motifs|PWM|BCL6, Motifs|PWM|FOXP1, Chromatin_Structure|DNase-seq	5	G	T	CRC;CRN	intronic	MDM2
chr12:69219492_GA	rs3730581	Chromatin_Structure|FAIRE, Chromatin_Structure|DNase-seq, Protein_Binding|ChIP-seq|POLR2A	4	G	A	CRC;CRN	intronic	MDM2						0.35
chr12:69222357_CA	rs1663582	Motifs|PWM|FOXJ2, Motifs|PWM|HNF1, Motifs|PWM|Hoxb8, Motifs|PWM|Dbx1, Motifs|PWM|HNF3, Protein_Binding|ChIP-seq|POLR2A	5	C	A	CRC;CRN	intronic	MDM2						0.48
chr12:69223766_GC	rs1695143	Chromatin_Structure|DNase-seq	5	G	C	CRC;CRN	intronic	MDM2						0.88
chr12:69230189_GT	rs1695147	Motifs|PWM|Pou4f3, Motifs|PWM|MEF-2, Motifs|PWM|Pit-1	6	G	T	CRC;CRN	intronic	MDM2						0.77
chr12:69230877_GT	rs3730645	No data	7	G	T	CRC;CRN	intronic	MDM2						0.36
chr12:69237388_AG	rs1132585	Motifs|PWM|Gata3, Motifs|PWM|Hoxd10, Motifs|PWM|Hoxa10, Motifs|PWM|Cdx2, Motifs|PWM|Hoxb9	6	A	G	CRC;CRN	3' UTR	MDM2				0.95		0.87
chr12:69238408_GT	rs6581836	Protein_Binding|ChIP-seq|POLR2A	5	G	T	CRC;CRN	3' UTR	MDM2						1
chr5:174153037_AG	rs4868442	Chromatin_Structure|DNase-seq, Protein_Binding|ChIP-seq|HNF4A	4	A	G	CRC;CRN	intronic	MSX2						0.58
chr5:174153205_AG	rs2063155	Motifs|PWM|Staf, Chromatin_Structure|DNase-seq, Protein_Binding|ChIP-seq|HNF4A	3a	A	G	CRC;CRN	intronic	MSX2						0.81
chr5:174153210_GC	rs2063154	Motifs|PWM|Staf, Chromatin_Structure|DNase-seq, Protein_Binding|ChIP-seq|HNF4A	3a	G	C	CRC;CRN	intronic	MSX2						0.81
chr5:174154172_CT	rs34846280	Chromatin_Structure|DNase-seq	5	C	T	CRC;CRN	intronic	MSX2						0.5
chr5:174154518_AG	rs906469	Chromatin_Structure|DNase-seq	5	A	G	CRC;CRN	intronic	MSX2						0.99
chr5:174155782_TC	rs4868443	Motifs|Footprinting|HFH3(FOXI1), Motifs|Footprinting|FOXI1, Motifs|PWM|FOXI1, Motifs|PWM|FOXO1, Motifs|PWM|HFH3(FOXI1)	6	T	C	CRC;CRN	intronic	MSX2						0.81
chr5:174155998_GA	rs4867776	Motifs|PWM|Pit-1, Motifs|PWM|Oct-1	6	G	A	CRC;CRN	intronic	MSX2
chr5:174156168_TC	rs4242182	Chromatin_Structure|DNase-seq	5	T	C	CRC;CRN	exonic	MSX2	nonsynonymous SNV	MSX2:NM_002449:exon2:c.T386C:p.M129T	571;Name=lod=278	0.93	0.755267	0.79
chr5:174157096_AG	rs2381939	Motifs|PWM|FOXP1	6	A	G	CRC;CRN	3' UTR	MSX2				0.93		0.79
chr5:174157711_AG	rs14459	Chromatin_Structure|DNase-seq	5	A	G	CRC;CRN	3' UTR	MSX2				0.93		0.78
chr5:174157732_TC	rs2890848	Motifs|PWM|RFX1(EF-C), Motifs|PWM|Barhl-1, Chromatin_Structure|DNase-seq	5	T	C	CRC;CRN	3' UTR	MSX2				0.93		0.78
chr5:174157762_GC	rs2890849	Motifs|PWM|MAZR, Chromatin_Structure|DNase-seq	5	G	C	CRC;CRN	3' UTR	MSX2				0.93		0.82
chr5:174157972_GC	rs4647950	Motifs|PWM|ZBRK1, Motifs|PWM|Gabpa	6	G	C	CRC;CRN	downstream	MSX2						0.78
chr5:174158188_CT	rs4647949	Chromatin_Structure|DNase-seq	5	C	T	CRC;CRN	downstream	MSX2						0.53
chr5:174158381_GC	rs4647951	Chromatin_Structure|DNase-seq, Protein_Binding|ChIP-seq|SUZ12	4	G	C	CRC;CRN	downstream	MSX2						0.78
chr5:174158470_GA	rs9313688	Chromatin_Structure|DNase-seq, Protein_Binding|ChIP-seq|SUZ12	4	G	A	CRC;CRN	downstream	MSX2						0.98
chr5:174158613_CA	rs28556661	Chromatin_Structure|DNase-seq	5	C	A	CRC;CRN	downstream	MSX2						0.53
chr5:174160113_TC	rs4868444	Chromatin_Structure|DNase-seq, Protein_Binding|ChIP-seq|CTBP2	4	T	C	CRC;CRN	intergenic	MSX2(dist=2211),MIR4634(dist=18624)						0.89
chr5:174161249_AG	rs10057011	Motifs|PWM|PR=GR, Chromatin_Structure|DNase-seq	5	A	G	CRC;CRN	intergenic	MSX2(dist=3347),MIR4634(dist=17488)			832;Name=lod=3195			0.75
chr5:174145717_AG	rs6891331	Motifs|PWM|Oct-1, Chromatin_Structure|DNase-seq	5	A	G	CRC;CRN	intergenic	HMP19(dist=609535),MSX2(dist=5858)						0.61
chr5:174147858_TC	rs6884071	Chromatin_Structure|DNase-seq	5	T	C	CRC;CRN	intergenic	HMP19(dist=611676),MSX2(dist=3717)			422;Name=lod=69			0.55
chr5:174149163_AT	rs6556158	Motifs|PWM|Mafk, Chromatin_Structure|DNase-seq	5	A	T	CRC;CRN	intergenic	HMP19(dist=612981),MSX2(dist=2412)						0.92
chr5:142750301_AC	rs6861962	Protein_Binding|ChIP-seq|MAFF, Protein_Binding|ChIP-seq|MAFK	5	A	C	CRC;CRN	intronic	NR3C1						0.93
chr5:142753070_CA		No data	7	C	A	CRC;CRN	intronic	NR3C1
chr5:142753072_GA		No data	7	G	A	CRC;CRN	intronic	NR3C1
chr5:142753113_GA		No data	7	G	A	CRC;CRN	intronic	NR3C1
chr5:142658156_CA	rs6191	No data	7	C	A	CRC;CRN	3' UTR	NR3C1			358;Name=lod=38			0.42
chr5:142756004_AG	rs2963155	Chromatin_Structure|DNase-seq, Protein_Binding|ChIP-seq|POLR2A	4	A	G	CRC;CRN	intronic	NR3C1						0.21
chr5:142761527_CA	rs1837262	Motifs|PWM|FOXO3, Motifs|PWM|Rfxdc2	6	C	A	CRC;CRN	intronic	NR3C1						0.76
chr5:142764362_AC		Motifs|Footprinting|, Chromatin_Structure|FAIRE, Protein_Binding|ChIP-seq|POLR2A	5	A	C	CRC;CRN	intronic	NR3C1
chr5:142764502_AT		Protein_Binding|ChIP-seq|POLR2A	5	A	T	CRC;CRN	intronic	NR3C1
chr5:142765113_AG		Chromatin_Structure|FAIRE, Protein_Binding|ChIP-seq|SETDB1, Protein_Binding|ChIP-seq|POLR2A	5	A	G	CRC;CRN	intronic	NR3C1
chr5:142765268_CT		Motifs|PWM|Zbtb7b, Chromatin_Structure|FAIRE, Protein_Binding|ChIP-seq|POLR2A	5	C	T	CRC;CRN	intronic	NR3C1
chr5:142765305_AC		Chromatin_Structure|FAIRE, Protein_Binding|ChIP-seq|POLR2A	5	A	C	CRC;CRN	intronic	NR3C1
chr5:142765359_AT		Protein_Binding|ChIP-seq|POLR2A	5	A	T	CRC;CRN	intronic	NR3C1
chr5:142765600_TG		Motifs|PWM|c-Ets-2, Chromatin_Structure|FAIRE, Protein_Binding|ChIP-seq|POLR2A	5	T	G	CRC;CRN	intronic	NR3C1
chr5:142765821_TC	rs6882247	Motifs|PWM|Sox30, Motifs|PWM|Sry, Motifs|PWM|Sox14	6	T	C	CRC;CRN	intronic	NR3C1						1
chr5:142767740_CA	rs9324921	No data	7	C	A	CRC;CRN	intronic	NR3C1						0.15
chr5:142767778_TA	rs4912907	No data	7	T	A	CRC;CRN	intronic	NR3C1						0.98
chr5:142776684_TC	rs10041520	Motifs|PWM|Foxj3, Motifs|PWM|Bbx	6	T	C	CRC;CRN	intronic	NR3C1						0.58
chr5:142778575_GC	rs41423247	Motifs|PWM|CDP, Motifs|Footprinting|LMAF, Motifs|PWM|Cutl1, Motifs|PWM|LMAF, Chromatin_Structure|FAIRE, Chromatin_Structure|DNase-seq	5	G	C	CRC;CRN	intronic	NR3C1						0.28
chr5:142779439_AG		Chromatin_Structure|FAIRE, Chromatin_Structure|DNase-seq	5	A	G	CRC;CRN	exonic	NR3C1	synonymous SNV	NR3C1:NM_000176:exon2:c.T966C:p.H322H,NR3C1:NM_001018074:exon2:c.T966C:p.H322H,NR3C1:NM_001018075:exon2:c.T966C:p.H322H,NR3C1:NM_001018076:exon2:c.T966C:p.H322H,NR3C1:NM_001018077:exon2:c.T966C:p.H322H,NR3C1:NM_001020825:exon2:c.T966C:p.H322H,NR3C1:NM_001024094:exon2:c.T966C:p.H322H,NR3C1:NM_001204258:exon2:c.T888C:p.H296H,NR3C1:NM_001204259:exon2:c.T711C:p.H237H,NR3C1:NM_001204260:exon2:c.T699C:…	755;Name=lod=1559
chr5:142780695_CA	rs4582314	Chromatin_Structure|DNase-seq	5	C	A	CRC;CRN	intronic	NR3C1			300;Name=lod=22			0.58
chr5:142780697_CT	rs4634384	Chromatin_Structure|DNase-seq	5	C	T	CRC;CRN	intronic	NR3C1			300;Name=lod=22			0.58
chr5:142791133_GA	rs4912908	Motifs|PWM|C/EBP	6	G	A	CRC;CRN	intronic	NR3C1						0.84
chr5:142792484_GT	rs9324924	Motifs|Footprinting|MEF-2, Motifs|PWM|MEF-2, Chromatin_Structure|FAIRE, Chromatin_Structure|DNase-seq	5	G	T	CRC;CRN	intronic	NR3C1						0.45
chr5:142792650_AG	rs7701443	Motifs|PWM|Six1, Motifs|PWM|Six6, Motifs|PWM|Six-6, Motifs|PWM|Arid3a, Motifs|Footprinting|Six-6, Chromatin_Structure|FAIRE, Chromatin_Structure|DNase-seq, Protein_Binding|ChIP-seq|GATA2	2b	A	G	CRC;CRN	intronic	NR3C1						0.47
chr5:142792990_TC	rs6865292	No data	7	T	C	CRC;CRN	intronic	NR3C1						0.17
chr5:142794196_AG	rs4912909	No data	7	A	G	CRC;CRN	intronic	NR3C1			265;Name=lod=16			0.97
chr5:142794648_CT	rs4244031	Motifs|PWM|Elf3, Motifs|PWM|Srf	6	C	T	CRC;CRN	intronic	NR3C1						0.99
chr5:142794910_AG	rs4529231	No data	7	A	G	CRC;CRN	intronic	NR3C1						0.97
chr5:142795931_TC	rs4367320	Chromatin_Structure|FAIRE, Chromatin_Structure|DNase-seq	5	T	C	CRC;CRN	intronic	NR3C1						0.99
chr5:142796073_AT	rs4244033	Motifs|PWM|Sox17, Motifs|PWM|Sox8, Motifs|PWM|Tbp	6	A	T	CRC;CRN	intronic	NR3C1						0.99
chr5:142796532_AG	rs4607376	Motifs|PWM|Zfp187, Motifs|PWM|Nkx5-2, Motifs|PWM|Hmx3, Motifs|PWM|Dbx1, Motifs|PWM|Tlx2, Motifs|PWM|Hmx2, Chromatin_Structure|FAIRE	6	A	G	CRC;CRN	intronic	NR3C1						0.44
chr5:142796945_GA	rs4403203	Motifs|PWM|IPF1, Chromatin_Structure|FAIRE	6	G	A	CRC;CRN	intronic	NR3C1						0.97
chr5:142797017_AG	rs4518434	Chromatin_Structure|DNase-seq	5	A	G	CRC;CRN	intronic	NR3C1						0.97
chr5:142798757_GA	rs12653301	Motifs|PWM|NERF1a, Chromatin_Structure|DNase-seq	5	G	A	CRC;CRN	intronic	NR3C1						0.34
chr5:142799077_TA		Motifs|PWM|PPAR=HNF-4=COUP=RAR, Motifs|PWM|COUPdirectrepeat1, Motifs|PWM|PPARdirectrepeat1, Motifs|PWM|HNF4, Motifs|PWM|HNF4directrepeat1	6	T	A	CRC;CRN	intronic	NR3C1
chr5:142799281_AG		Motifs|PWM|Gfi, Motifs|PWM|Hdx, Motifs|PWM|Gfi1, Chromatin_Structure|FAIRE, Chromatin_Structure|DNase-seq	5	A	G	CRC;CRN	intronic	NR3C1
chr5:142799300_GC		Chromatin_Structure|FAIRE, Chromatin_Structure|DNase-seq	5	G	C	CRC;CRN	intronic	NR3C1
chr5:142799458_TC		Motifs|PWM|Pax-2, Motifs|PWM|HOXA13	6	T	C	CRC;CRN	intronic	NR3C1
chr5:142799584_AG	rs113040957	Motifs|PWM|Mafk	6	A	G	CRC;CRN	intronic	NR3C1						0.16
chr5:142799852_TC		No data	7	T	C	CRC;CRN	intronic	NR3C1
chr5:142799915_GA		No data	7	G	A	CRC;CRN	intronic	NR3C1
chr5:142799933_GA		No data	7	G	A	CRC;CRN	intronic	NR3C1
chr5:142799946_GA		No data	7	G	A	CRC;CRN	intronic	NR3C1
chr5:142799956_GA		No data	7	G	A	CRC;CRN	intronic	NR3C1
chr5:142800040_GA		No data	7	G	A	CRC;CRN	intronic	NR3C1
chr5:142800112_AC	rs4585488	No data	7	A	C	CRC;CRN	intronic	NR3C1						0.99
chr5:142803207_GA		Motifs|PWM|Gata5	6	G	A	CRC;CRN	intronic	NR3C1
chr5:142804687_CT	rs11167810	No data	7	C	T	CRC;CRN	intronic	NR3C1						0.97
chr5:142804860_GA	rs11167811	Motifs|PWM|Crx	6	G	A	CRC;CRN	intronic	NR3C1						0.97
chr5:142805537_GA	rs6882102	No data	7	G	A	CRC;CRN	intronic	NR3C1						0.98
chr5:142805867_GA	rs62375510	Motifs|PWM|Arid3a	6	G	A	CRC;CRN	intronic	NR3C1						0.22
chr5:142805874_GA	rs10477211	No data	7	G	A	CRC;CRN	intronic	NR3C1						0.8
chr5:142806442_GC	rs4457111	Chromatin_Structure|FAIRE, Chromatin_Structure|DNase-seq, Protein_Binding|ChIP-seq|RFX3, Protein_Binding|ChIP-seq|NFKB1, Protein_Binding|ChIP-seq|TCF12, Protein_Binding|ChIP-seq|IRF4	4	G	C	CRC;CRN	intronic	NR3C1						0.98
chr5:142806890_AG	rs4912910	Motifs|PWM|Jundm2, Chromatin_Structure|FAIRE, Chromatin_Structure|DNase-seq, Protein_Binding|ChIP-seq|BATF, Protein_Binding|ChIP-seq|NFKB1, Protein_Binding|ChIP-seq|BCL11A, Protein_Binding|ChIP-seq|MEF2A	3a	A	G	CRC;CRN	intronic	NR3C1						0.55
chr5:142807032_GA	rs4912911	Chromatin_Structure|FAIRE, Protein_Binding|ChIP-seq|NFKB1	5	G	A	CRC;CRN	intronic	NR3C1						0.55
chr5:142807150_TC	rs4912912	Motifs|PWM|Foxl1, Motifs|PWM|Foxa2, Motifs|PWM|Foxk1, Motifs|PWM|Foxj1, Motifs|PWM|HNF3beta, Motifs|PWM|Foxj3, Chromatin_Structure|FAIRE, Protein_Binding|ChIP-seq|NFKB1, Protein_Binding|ChIP-seq|YY1	5	T	C	CRC;CRN	intronic	NR3C1						0.38
chr5:142808642_TA	rs17100289	Motifs|PWM|Nkx2-4, Protein_Binding|ChIP-seq|MAFF, Protein_Binding|ChIP-seq|STAT3	5	T	A	CRC;CRN	intronic	NR3C1						0.55
chr5:142808947_GC	rs12656106	Chromatin_Structure|DNase-seq	5	G	C	CRC;CRN	intronic	NR3C1						0.38
chr5:142808974_TC	rs6896209	No data	7	T	C	CRC;CRN	intronic	NR3C1						1
chr5:142810124_GA	rs7719514	Motifs|PWM|RORalpha2, Motifs|PWM|Hoxa1, Motifs|PWM|IPF1, Motifs|PWM|Ipf1, Motifs|PWM|RORalpha, Motifs|PWM|Hoxb5, Motifs|PWM|En1, Motifs|PWM|RORA_2, Motifs|PWM|PPARalpha:RXRalpha, Motifs|PWM|Hoxd1, Motifs|PWM|RORalpha1, Motifs|PWM|Nkx6-1, Motifs|PWM|Dbx2, Motifs|PWM|HOXB3, Motifs|Footprinting|RORalpha, Motifs|PWM|Hoxa2, Motifs|PWM|Prrx1, Motifs|PWM|Hoxb3, Motifs|PWM|Hoxb7, Chromatin_Structure|FAIRE	6	G	A	CRC;CRN	intronic	NR3C1						0.07
chr5:142811019_TC		No data	7	T	C	CRC;CRN	intronic	NR3C1
chr5:142811020_GA		No data	7	G	A	CRC;CRN	intronic	NR3C1
chr5:142811091_CT		Chromatin_Structure|DNase-seq	5	C	T	CRC;CRN	intronic	NR3C1
chr5:142816908_AC	rs4437403	Motifs|PWM|Tcfap2c, Motifs|PWM|Tcfap2b, Chromatin_Structure|FAIRE	6	A	C	CRC;CRN	intergenic	NR3C1(dist=1831),MIR5197(dist=242517)						0.99
chr5:142817024_GT	rs61757411	No data	7	G	T	CRC;CRN	intergenic	NR3C1(dist=1947),MIR5197(dist=242401)						0.16
chr5:142817607_GA	rs12521436	Chromatin_Structure|FAIRE, Chromatin_Structure|DNase-seq	5	G	A	CRC;CRN	intergenic	NR3C1(dist=2530),MIR5197(dist=241818)						0.29
chr5:142818281_TC	rs12657291	Motifs|PWM|Freac-7	6	T	C	CRC;CRN	intergenic	NR3C1(dist=3204),MIR5197(dist=241144)						0.35
chr5:142818306_TC	rs4912913	No data	7	T	C	CRC;CRN	intergenic	NR3C1(dist=3229),MIR5197(dist=241119)						0.43
chr5:142671661_CG	rs11750172	No data	7	C	G	CRC;CRN	intronic	NR3C1						0.14
chr5:142673019_CT		Motifs|PWM|STAT	6	C	T	CRC;CRN	intronic	NR3C1
chr5:142683061_TG		No data	7	T	G	CRC;CRN	intronic	NR3C1
chr5:142683336_CG		No data	7	C	G	CRC;CRN	intronic	NR3C1
chr5:142683534_CT		No data	7	C	T	CRC;CRN	intronic	NR3C1
chr5:142683942_GA		Motifs|PWM|Hoxa13, Motifs|PWM|HOXC13, Motifs|PWM|Hoxc13	6	G	A	CRC;CRN	intronic	NR3C1
chr5:142684806_GA		Chromatin_Structure|FAIRE, Chromatin_Structure|DNase-seq	5	G	A	CRC;CRN	intronic	NR3C1
chr5:142685438_TC	rs852976	No data	7	T	C	CRC;CRN	intronic	NR3C1						0.58
chr5:142651518_TC	rs154784	No data	7	T	C	CRC;CRN	intergenic	ARHGAP26(dist=42946),NR3C1(dist=5978)						0.99
chr5:142689002_AT		Motifs|PWM|TATA	6	A	T	CRC;CRN	intronic	NR3C1
chr5:142689007_AG		Motifs|PWM|TATA	6	A	G	CRC;CRN	intronic	NR3C1
chr5:142689048_CT		No data	7	C	T	CRC;CRN	intronic	NR3C1
chr5:142689060_TA		No data	7	T	A	CRC;CRN	intronic	NR3C1
chr5:142689090_GC		No data	7	G	C	CRC;CRN	intronic	NR3C1
chr5:142689098_CG		No data	7	C	G	CRC;CRN	intronic	NR3C1
chr5:142692533_GA	rs10482672	Chromatin_Structure|DNase-seq, Protein_Binding|ChIP-seq|FOS, Protein_Binding|ChIP-seq|STAT3	4	G	A	CRC;CRN	intronic	NR3C1						0.14
chr5:142697295_AT	rs33388	Motifs|PWM|TBX15, Chromatin_Structure|FAIRE, Chromatin_Structure|DNase-seq	5	A	T	CRC;CRN	intronic	NR3C1						0.58
chr5:142699719_AG	rs2963147	Chromatin_Structure|FAIRE, Chromatin_Structure|DNase-seq, Protein_Binding|ChIP-seq|GATA6, Protein_Binding|ChIP-seq|GATA2	4	A	G	CRC;CRN	intronic	NR3C1			461;Name=lod=100			1
chr5:142700856_GC	rs852980	No data	7	G	C	CRC;CRN	intronic	NR3C1						0.58
chr5:142702860_AG		Protein_Binding|ChIP-seq|CTCF	5	A	G	CRC;CRN	intronic	NR3C1
chr5:142702867_GC		Protein_Binding|ChIP-seq|CTCF	5	G	C	CRC;CRN	intronic	NR3C1
chr5:142702890_TC		Motifs|PWM|PPARG::RXRA, Protein_Binding|ChIP-seq|CTCF	5	T	C	CRC;CRN	intronic	NR3C1
chr5:142703193_TC		No data	7	T	C	CRC;CRN	intronic	NR3C1
chr5:142703426_GA		No data	7	G	A	CRC;CRN	intronic	NR3C1
chr5:142703474_CT		No data	7	C	T	CRC;CRN	intronic	NR3C1
chr5:142703499_GT		No data	7	G	T	CRC;CRN	intronic	NR3C1
chr5:142703506_TC		Motifs|PWM|RORalpha1	6	T	C	CRC;CRN	intronic	NR3C1
chr5:142703746_TC		No data	7	T	C	CRC;CRN	intronic	NR3C1
chr5:142703895_TC		No data	7	T	C	CRC;CRN	intronic	NR3C1
chr5:142704335_TC		Motifs|PWM|Nkx3-1	6	T	C	CRC;CRN	intronic	NR3C1
chr5:142704424_AG		Motifs|PWM|PPARG::RXRA	6	A	G	CRC;CRN	intronic	NR3C1
chr5:142704591_TA		No data	7	T	A	CRC;CRN	intronic	NR3C1
chr5:142704610_CT		No data	7	C	T	CRC;CRN	intronic	NR3C1
chr5:142704723_TG		No data	7	T	G	CRC;CRN	intronic	NR3C1
chr5:142704826_TC		Chromatin_Structure|FAIRE, Chromatin_Structure|DNase-seq, Protein_Binding|ChIP-seq|SPI1	4	T	C	CRC;CRN	intronic	NR3C1
chr5:142704902_AT		Motifs|PWM|TFE, Chromatin_Structure|DNase-seq, Protein_Binding|ChIP-seq|SPI1	3a	A	T	CRC;CRN	intronic	NR3C1
chr5:142707128_GC		No data	7	G	C	CRC;CRN	intronic	NR3C1
chr5:142707138_AG		Motifs|PWM|TATA, Motifs|PWM|Hoxd13, Motifs|PWM|Hoxb13, Motifs|PWM|Hoxa9	6	A	G	CRC;CRN	intronic	NR3C1
chr5:142707167_AT		No data	7	A	T	CRC;CRN	intronic	NR3C1
chr5:142707182_AT		No data	7	A	T	CRC;CRN	intronic	NR3C1
chr5:142707957_TC		Motifs|PWM|SOX2, Motifs|PWM|Nanog, Chromatin_Structure|FAIRE	6	T	C	CRC;CRN	intronic	NR3C1
chr5:142707971_TG		Motifs|PWM|Nanog, Motifs|PWM|Sox2, Chromatin_Structure|FAIRE	6	T	G	CRC;CRN	intronic	NR3C1
chr5:142708073_CT		No data	7	C	T	CRC;CRN	intronic	NR3C1
chr5:142709723_TC	rs17339455	No data	7	T	C	CRC;CRN	intronic	NR3C1						0.14
chr5:142709986_CT	rs33383	Chromatin_Structure|DNase-seq	5	C	T	CRC;CRN	intronic	NR3C1						0.58
chr5:142710497_AT		Motifs|PWM|Sox8	6	A	T	CRC;CRN	intronic	NR3C1
chr5:142710535_AG		Motifs|PWM|Pit-1, Motifs|PWM|Oct-1	6	A	G	CRC;CRN	intronic	NR3C1
chr5:142710598_CT		No data	7	C	T	CRC;CRN	intronic	NR3C1
chr5:142710683_CG		Motifs|PWM|BRCA1:USF2, Chromatin_Structure|FAIRE	6	C	G	CRC;CRN	intronic	NR3C1
chr5:142711021_GT		No data	7	G	T	CRC;CRN	intronic	NR3C1
chr5:142711228_AC		Motifs|PWM|HFH4(FOXJ1)	6	A	C	CRC;CRN	intronic	NR3C1
chr5:142711247_TC		No data	7	T	C	CRC;CRN	intronic	NR3C1
chr5:142718512_TC		Motifs|PWM|Hoxd10	6	T	C	CRC;CRN	intronic	NR3C1
chr5:142718519_TC	rs189600668	Motifs|PWM|MEF-2	6	T	C	CRC;CRN	intronic	NR3C1						0.0014
chr5:142655015_AG	rs17287745	Motifs|PWM|Sox7, Chromatin_Structure|FAIRE	6	A	G	CRC;CRN	intergenic	ARHGAP26(dist=46443),NR3C1(dist=2481)						0.27
chr5:142727193_GA	rs6877893	No data	7	G	A	CRC;CRN	intronic	NR3C1						0.57
chr5:142730376_GC	rs4912905	Motifs|PWM|Oct-4(POU5F1), Chromatin_Structure|FAIRE, Chromatin_Structure|DNase-seq, Protein_Binding|ChIP-seq|SMARCA4, Protein_Binding|ChIP-seq|WRNIP1	3a	G	C	CRC;CRN	intronic	NR3C1						0.23
chr5:142732798_GA		No data	7	G	A	CRC;CRN	intronic	NR3C1			251;Name=lod=14
chr5:142734742_TC	rs2963152	No data	7	T	C	CRC;CRN	intronic	NR3C1						1
chr5:142656813_AG	rs258747	Motifs|PWM|Pou5f1, Chromatin_Structure|FAIRE	6	A	G	CRC;CRN	downstream	NR3C1						0.43
chr22:46550315_CG	rs135555	Motifs|PWM|ARP-1(COUP-TF2), Motifs|Footprinting|ARP-1(COUP-TF2)	6	C	G	CRC;CRN	intronic	PPARA						0.79
chr22:46552815_CT	rs135552	Chromatin_Structure|DNase-seq	5	C	T	CRC;CRN	intronic	PPARA						0.77
chr22:46553021_AG	rs135551	No data	7	A	G	CRC;CRN	intronic	PPARA						0.71
chr22:46553234_CT	rs135550	Motifs|PWM|REST	6	C	T	CRC;CRN	intronic	PPARA						0.7
chr22:46553308_CT	rs135549	Motifs|PWM|Egr, Motifs|PWM|ZNF219	6	C	T	CRC;CRN	intronic	PPARA						0.59
chr22:46553503_GA	rs135548	Motifs|PWM|MEF-2, Motifs|PWM|Dobox4	6	G	A	CRC;CRN	intronic	PPARA						0.8
chr22:46553650_GC	rs135547	Motifs|PWM|Zic3, Motifs|PWM|Zic2, Motifs|PWM|Zic1	6	G	C	CRC;CRN	intronic	PPARA						0.69
chr22:46556037_CT	rs135542	Chromatin_Structure|DNase-seq	5	C	T	CRC;CRN	intronic	PPARA						0.79
chr22:46557161_GA	rs129600	No data	7	G	A	CRC;CRN	intronic	PPARA						0.71
chr22:46559267_CA	rs135539	Chromatin_Structure|FAIRE, Chromatin_Structure|DNase-seq	5	C	A	CRC;CRN	intronic	PPARA						0.45
chr22:46561274_AC	rs5769178	Motifs|PWM|RFX1(EF-C)	6	A	C	CRC;CRN	intronic	PPARA						0.11
chr22:46561713_AG	rs76755807	Motifs|PWM|Sox21, Motifs|PWM|Sox13, Motifs|PWM|Sox4	6	A	G	CRC;CRN	intronic	PPARA						0.11
chr22:46564628_GC	rs135538	Chromatin_Structure|DNase-seq	5	G	C	CRC;CRN	intronic	PPARA						0.47
chr22:46539636_TC	rs135562	No data	7	T	C	CRC;CRN	intergenic	MIRLET7BHG(dist=29828),PPARA(dist=6863)						0.69
chr22:46539639_AG	rs135561	Motifs|PWM|CACD, Motifs|Footprinting|CACD	6	A	G	CRC;CRN	intergenic	MIRLET7BHG(dist=29831),PPARA(dist=6860)						0.69
chr22:46539655_CT	rs135560	No data	7	C	T	CRC;CRN	intergenic	MIRLET7BHG(dist=29847),PPARA(dist=6844)						0.68
chr22:46579600_TC	rs4253681	Motifs|PWM|Meox1, Motifs|PWM|Dlx2	6	T	C	CRC;CRN	intronic	PPARA						0.21
chr22:46541227_GA	rs135557	Motifs|PWM|NRSF, Chromatin_Structure|DNase-seq	5	G	A	CRC;CRN	intergenic	MIRLET7BHG(dist=31419),PPARA(dist=5272)						0.55
chr22:46584389_TC	rs761543	No data	7	T	C	CRC;CRN	intronic	PPARA						0.99
chr22:46588719_AG		No data	7	A	G	CRC;CRN	intronic	PPARA
chr22:46588765_TG		Motifs|PWM|Tcf1	6	T	G	CRC;CRN	intronic	PPARA
chr22:46588812_CA		No data	7	C	A	CRC;CRN	intronic	PPARA
chr22:46590278_AG	rs12330015	Chromatin_Structure|DNase-seq, Protein_Binding|ChIP-seq|GATA1	4	A	G	CRC;CRN	intronic	PPARA						0.16
chr22:46543485_CT	rs135556	Chromatin_Structure|DNase-seq, Protein_Binding|ChIP-seq|HNF4A, Protein_Binding|ChIP-seq|TAF1, Protein_Binding|ChIP-seq|HDAC2, Protein_Binding|ChIP-seq|EP300, Protein_Binding|ChIP-seq|SP1, Protein_Binding|ChIP-seq|HNF4G	4	C	T	CRC;CRN	intergenic	MIRLET7BHG(dist=33677),PPARA(dist=3014)						0.71
chr22:46607613_TC	rs1973929	Motifs|PWM|NFE2L2, Chromatin_Structure|FAIRE	6	T	C	CRC;CRN	intronic	PPARA						1
chr22:46616283_TC		No data	7	T	C	CRC;CRN	intronic	PPARA
chr22:46617215_CA		Chromatin_Structure|DNase-seq	5	C	A	CRC;CRN	intronic	PPARA
chr22:46544914_TA	rs5767320	Motifs|PWM|LUN-1, Motifs|Footprinting|LUN-1, Chromatin_Structure|FAIRE, Chromatin_Structure|DNase-seq	5	T	A	CRC;CRN	intergenic	MIRLET7BHG(dist=35106),PPARA(dist=1585)						0.11
chr2:219534530_CT	rs2556386	Motifs|PWM|Eomes, Motifs|PWM|TBX5	6	C	T	CRC;CRN	intronic	RNF25						0.47
chr2:219520405_CT	rs3931102	No data	7	C	T	CRC;CRN	intronic	ZNF142						0.55
chr2:219538019_GT	rs1344645	Single_Nucleotides|SLC11A1|eQTL, Single_Nucleotides|CYP27A1|eQTL	6	G	T	CRC;CRN	intronic	STK36						0.4
chr2:219523433_TG	rs4674324	Chromatin_Structure|FAIRE, Chromatin_Structure|DNase-seq, Protein_Binding|ChIP-seq|RAD21, Protein_Binding|ChIP-seq|SMC3, Protein_Binding|ChIP-seq|ZEB1, Protein_Binding|ChIP-seq|CTCFL, Protein_Binding|ChIP-seq|CTCF, Protein_Binding|ChIP-seq|YY1, Protein_Binding|ChIP-seq|POLR2A, Protein_Binding|ChIP-seq|SRF	4	T	G	CRC;CRN	5' UTR	ZNF142						0.53
chr2:219525335_CT	rs3770218	Chromatin_Structure|FAIRE, Chromatin_Structure|DNase-seq, Protein_Binding|ChIP-seq|BATF	4	C	T	CRC;CRN	intronic	BCS1L						0.53
chr2:219519286_AG	rs13421421	No data	7	A	G	CRC;CRN	intronic	ZNF142						0.66
chr2:219525582_AG	rs6722185	Motifs|PWM|Mafk, Chromatin_Structure|DNase-seq	5	A	G	CRC;CRN	intronic	BCS1L						0.98
chr19:11163562_CT	rs1529729	Chromatin_Structure|FAIRE, Chromatin_Structure|DNase-seq, Protein_Binding|ChIP-seq|IKZF1	4	C	T	CRC;CRN	intronic	SMARCA4						0.61
chr19:11163897_TC	rs1529728	No data	7	T	C	CRC;CRN	intronic	SMARCA4						0.62
chr19:11164968_CT	rs2421198	Chromatin_Structure|FAIRE, Chromatin_Structure|DNase-seq	5	C	T	CRC;CRN	intronic	SMARCA4						0.38
chr19:11167219_CT	rs12609863	Chromatin_Structure|FAIRE, Chromatin_Structure|DNase-seq	5	C	T	CRC;CRN	intronic	SMARCA4						0.14
chr19:11167960_GC	rs1865070	Motifs|PWM|Zic3, Motifs|PWM|Zic2, Motifs|PWM|Zic1, Motifs|Footprinting|LMAF, Motifs|PWM|LMAF, Chromatin_Structure|DNase-seq	5	G	C	CRC;CRN	intronic	SMARCA4						0.99
chr19:11072610_GA	rs11879293	Chromatin_Structure|FAIRE, Chromatin_Structure|DNase-seq, Protein_Binding|ChIP-seq|CREBBP, Protein_Binding|ChIP-seq|ZNF263, Protein_Binding|ChIP-seq|POLR2A	4	G	A	CRC;CRN	intronic	SMARCA4						0.34
chr19:11173129_GA	rs10411606	Motifs|PWM|Pax-2, Motifs|Footprinting|Pax-2, Chromatin_Structure|DNase-seq	5	G	A	CRC;CRN	downstream	SMARCA4						0.99
chr19:11075706_AG	rs2163800	Chromatin_Structure|DNase-seq, Protein_Binding|ChIP-seq|CTCF	4	A	G	CRC;CRN	intronic	SMARCA4						0.48
[truncated: 344 more rows]
