# Supplementary material for: Targeted Re-Sequencing Identified rs3106189 at the 5′ UTR of TAPBP and rs1052918 at the 3′ UTR of TCF3 to Be Associated with the Overall Survival of Colorectal Cancer Patients
Source: PLoS One. 2013 Aug 5;8(8):e70307. doi: 10.1371/journal.pone.0070307 (PMC3734069; doi:10.1371/journal.pone.0070307)
Supplement: Table S2 — List of SNPs locating in conserved transcription factor binding sites. (XLSX) [file pone.0070307.s003.xlsx]

## Sheet: Supp2
Table S2. List of SNPs locating in Conserved Transcription Factor Binding Sites
					Conserved Transcription Factor Binding Sites
SNP position	SNP ID	sample	Functional region	gene	TFBS_id	Chromosome	chromStart	chromEnd	TFBS_Accession	TFBS_name
chr2:219524460_CA		CRC;---	5' UTR	BCS1L	V$ARP1_01	chr2	219524445	219524461	M00155	ARP-1
chr1:43167725_AT		---;CRN	3' UTR	YBX1	V$NKX22_01	chr1	43167723	43167733	M00485	Nkx2-2
chr6:33290825_AG	rs114478812	---;CRN	upstream	DAXX	V$ELK1_01	chr6	33290811	33290827	M00007	Elk-1
chr11:128562098_CT	rs695113	CRC;CRN	ncRNA_intronic	FLI1-AS1	V$USF_C	chr11	128562094	128562102	M00217	USF-1
chr11:128564727_CA	rs11221437	---;CRN	ncRNA_intronic	FLI1-AS1	V$TAL1BETAE47_01	chr11	128564722	128564738	M00065	E47
chr5:142767740_CA	rs9324921	CRC;CRN	intronic	NR3C1	V$PBX1_02	chr5	142767734	142767749	M00124	Pbx1a
chr11:128613719_TC	rs78389488	CRC;CRN	intronic	FLI1	V$FREAC4_01	chr11	128613714	128613730	M00292	FOXD1
chr11:71799668_AC	rs670802	CRC;CRN	intronic	LRTOMT	V$FREAC4_01	chr11	71799658	71799674	M00292	FOXD1
chr11:128586262_GC	rs668248	---;CRN	intronic	FLI1	V$AP4_01	chr11	128586247	128586265	M00005	AP-4
chr11:128600750_CT	rs651589	CRC;CRN	intronic	FLI1	V$STAT1_03	chr11	128600749	128600757	M00496	STAT1
chr11:128633118_AG	rs614466	CRC;CRN	intronic	FLI1	V$COUP_01	chr11	128633115	128633129	M00158	COUP
chr11:128613888_TC	rs607193	CRC;CRN	intronic	FLI1	V$HEN1_01	chr11	128613888	128613910	M00068	HEN1
chr11:128571710_TC	rs594479	CRC;CRN	intronic	FLI1	V$TST1_01	chr11	128571708	128571723	M00133	POU3F1
chr11:128632933_AG	rs564692	CRC;CRN	intronic	FLI1	V$GFI1_01	chr11	128632930	128632954	M00250	Gfi-1
chr11:128664238_GA	rs535650	CRC;CRN	intronic	FLI1	V$NKX3A_01	chr11	128664237	128664249	M00451	Nkx3-1
chr11:71809500_CT	rs510925	---;CRN	intronic	LAMTOR1,LRTOMT	V$SEF1_C	chr11	71809496	71809515	M00214	SEF-1 (1)
chr11:71813747_CT	rs4943821	CRC;CRN	intronic	LAMTOR1,LRTOMT	V$ARP1_01	chr11	71813740	71813756	M00155	ARP-1
chr15:59942446_GA	rs4775192	CRC;CRN	intronic	GTF2A2	V$RFX1_01	chr15	59942443	59942460	M00280	RFX1
chr11:128628628_CT	rs4558174	CRC;---	intronic	FLI1	V$HNF4_01	chr11	128628610	128628629	M00134	HNF-4alpha1
chr11:65480768_AG	rs4244812	CRC;CRN	intronic	KAT5	V$GATA2_01	chr11	65480763	65480773	M00076	GATA-2
chr5:112091704_CG	rs4099181	CRC;CRN	intronic	APC	V$FOXO4_02	chr5	112091692	112091706	M00476	FOXO4
chr5:112153665_CT	rs2545164	CRC;CRN	intronic	APC	V$OCT1_06	chr5	112153659	112153673	M00162	POU2F1
chr5:112116773_AG	rs2289484	CRC;CRN	intronic	APC	V$NKX25_02	chr5	112116771	112116779	M00241	Nkx2-5
chr19:11114206_CT	rs17766161	CRC;CRN	intronic	SMARCA4	V$P53_02	chr19	11114196	11114206	M00272	p53
chr11:128628606_GT	rs17137775	---;CRN	intronic	FLI1	V$PPARA_01	chr11	128628606	128628626	M00242	PPAR-alpha
chr7:139269931_GA	rs1638196	CRC;CRN	intronic	HIPK2	V$MEF2_02	chr7	139269917	139269939	M00231	aMEF-2
chr11:128584320_CT	rs1623169	CRC;CRN	intronic	FLI1	V$BRN2_01	chr11	128584304	128584320	M00145	POU3F2
chr17:41618677_CG	rs12603189	CRC;CRN	intronic	ETV4	V$SRF_01	chr17	41618664	41618682	M00152	SRF
chr5:174154986_TC	rs12522983	---;CRN	intronic	MSX2	V$SOX5_01	chr5	174154981	174154991	M00042	Sox5
chr1:78419569_AG	rs11162401	CRC;CRN	intronic	FUBP1	V$S8_01	chr1	78419565	78419581	M00099	S8
chr7:139352954_AG	rs10954653	CRC;---	intronic	HIPK2	V$CDP_01	chr7	139352947	139352959	M00095	CUTL1
chr11:128596832_GA	rs10893913	CRC;CRN	intronic	FLI1	V$ISRE_01	chr11	128596832	128596847	M00258	ISGF-3
chr7:139359432_TC	rs10277603	CRC;---	intronic	HIPK2	V$S8_01	chr7	139359418	139359434	M00099	S8
chr11:128586262_GC	rs668248	---;CRN	intronic	FLI1	V$ZIC2_01	chr11	128586260	128586269	M00449	ZIC2
chr11:128586262_GC	rs668248	---;CRN	intronic	FLI1	V$P300_01	chr11	128586256	128586270	M00033	p300
chr11:128628628_CT	rs4558174	CRC;---	intronic	FLI1	V$TCF11MAFG_01	chr11	128628617	128628639	M00284	LCR-F1
chr5:112091704_CG	rs4099181	CRC;CRN	intronic	APC	V$FREAC2_01	chr5	112091692	112091708	M00290	FOXF2
chr11:128664238_GA	rs535650	CRC;CRN	intronic	FLI1	V$GFI1_01	chr11	128664232	128664256	M00250	Gfi-1
chr11:128584320_CT	rs1623169	CRC;CRN	intronic	FLI1	V$CEBPB_02	chr11	128584306	128584320	M00117	C/EBPbeta
chr11:128584320_CT	rs1623169	CRC;CRN	intronic	FLI1	V$CEBP_Q2	chr11	128584306	128584320	M00190	C/EBPalpha
chr1:78419569_AG	rs11162401	CRC;CRN	intronic	FUBP1	V$CHX10_01	chr1	78419566	78419580	M00437	Chx10
chr17:40434859_AG	rs56938023	CRC;CRN	intergenic	STAT5B(dist=6435),STAT5A(dist=4706)	V$ARP1_01	chr17	40434859	40434875	M00155	ARP-1
chr22:46539636_TC	rs135562	CRC;CRN	intergenic	MIRLET7BHG(dist=29828),PPARA(dist=6863)	V$SPZ1_01	chr22	46539635	46539650	M00446	Spz1
chr22:46539639_AG	rs135561	CRC;CRN	intergenic	MIRLET7BHG(dist=29831),PPARA(dist=6860)	V$SPZ1_01	chr22	46539635	46539650	M00446	Spz1
chr22:46539655_CT	rs135560	CRC;CRN	intergenic	MIRLET7BHG(dist=29847),PPARA(dist=6844)	V$HNF4_01	chr22	46539641	46539660	M00134	HNF-4alpha1
chr5:112177171_GA	rs465899	CRC;CRN	synonymous SNV	APC	V$ISRE_01	chr5	112177169	112177184	M00258	ISGF-3
chr21:40191638_AG	rs461155	CRC;CRN	synonymous SNV	ETS2	V$CEBPB_02	chr21	40191636	40191650	M00117	C/EBPbeta
chr5:174156168_TC	rs4242182	CRC;CRN	nonsynonymous SNV	MSX2	V$GR_Q6	chr5	174156157	174156176	M00192	GR
chr13:114277541_CT	rs4150756	CRC;---	synonymous SNV	TFDP1	V$HEN1_02	chr13	114277539	114277561	M00058	HEN1
chr10:93608142_GA	rs3758499	CRC;CRN	synonymous SNV	TNKS2	V$CREB_Q4	chr10	93608142	93608154	M00178	CREB
chr2:219527866_TC	rs35843327	---;CRN	synonymous SNV	BCS1L	V$P53_01	chr2	219527860	219527880	M00034	p53
chr1:78392446_GA	rs1166698	CRC;CRN	nonsynonymous SNV	NEXN	V$E2F_01	chr1	78392439	78392454	M00024	E2F
chr16:336660_GA	rs11647490	CRC;CRN	synonymous SNV	PDIA2	V$HOX13_01	chr16	336649	336679	M00023	HOXA5
chr6:33288271_AG	rs1059231	CRC;CRN	synonymous SNV	DAXX	V$OCT1_06	chr6	33288261	33288275	M00162	POU2F1
chr5:174156371_GA		---;CRN	nonsynonymous SNV	MSX2	V$PAX5_02	chr5	174156355	174156383	M00144	Pax-5
chr5:142779472_TC		CRC;---	nonsynonymous SNV	NR3C1	V$FOXJ2_02	chr5	142779466	142779480	M00423	FOXJ2
chr5:142779660_TC		CRC;---	nonsynonymous SNV	NR3C1	V$PAX4_04	chr5	142779653	142779683	M00380	Pax-4a
chr19:1223080_GA		CRC;---	synonymous SNV	STK11	V$MSX1_01	chr19	1223077	1223086	M00394	Msx-1
chr2:219527866_TC	rs35843327	---;CRN	synonymous SNV	BCS1L	V$SRF_01	chr2	219527864	219527882	M00152	SRF
chr19:59058782_GT		CRC;---	nonsynonymous SNV	TRIM28	V$CEBP_C	chr19	59058773	59058791	M00201	C/EBPalpha
chr11:65481267_TG		CRC;---	nonsynonymous SNV	KAT5	V$NRSF_01	chr11	65481249	65481270	M00256	NRSF form 1
chr13:114288328_CT		CRC;---	stopgain SNV	TFDP1	V$CMYB_01	chr13	114288313	114288331	M00004	c-Myb
chr13:114294513_TC		CRC;---	synonymous SNV	TFDP1	V$GR_Q6	chr13	114294506	114294525	M00192	GR
chr13:114294513_TC		CRC;---	synonymous SNV	TFDP1	V$PPARA_01	chr13	114294510	114294530	M00242	PPAR-alpha
chr1:78392446_GA	rs1166698	CRC;CRN	nonsynonymous SNV	NEXN	V$STAT_01	chr1	78392440	78392449	M00223	STAT1
chr21:40191638_AG	rs461155	CRC;CRN	synonymous SNV	ETS2	V$PPARG_02	chr21	40191636	40191659	M00515	PPAR-gamma1
