# Supplementary material for: Targeted Re-Sequencing Identified rs3106189 at the 5′ UTR of TAPBP and rs1052918 at the 3′ UTR of TCF3 to Be Associated with the Overall Survival of Colorectal Cancer Patients
Source: PLoS One. 2013 Aug 5;8(8):e70307. doi: 10.1371/journal.pone.0070307 (PMC3734069; doi:10.1371/journal.pone.0070307)
Supplement: Table S3 — List of SNPs locating in CpG islands. (XLSX) [file pone.0070307.s004.xlsx]

## Sheet: Supp3
Table S3. List of SNPs locating in CpG islands
					CpG islands
SNP position	SNP ID	sample	Functional region	Gene	Chromosome	chromStart	chromEnd	CpG_Island	Length	CpG %	C/G %	Ratio
chr16:334580_GC	rs432925	---;CRN	synonymous SNV	PDIA2	chr16	334444	334764	CpG: 31	320	19.4	70.3	0.82
chr6:33290402_GA	rs3130018	---;CRN	intronic	DAXX	chr6	33290370	33291087	CpG: 62	717	17.3	64.3	0.9
chr6:33290825_AG	rs2073525	---;CRN	upstream	DAXX	chr6	33290370	33291087	CpG: 62	717	17.3	64.3	0.9
chr6:33290872_GA	rs3106194	---;CRN	upstream	DAXX	chr6	33290370	33291087	CpG: 62	717	17.3	64.3	0.9
chr17:41622740_GT	rs2271959	---;CRN	intronic	ETV4	chr17	41622604	41624165	CpG: 127	1561	16.3	61.8	0.85
chr17:41623212_GA	rs79158595	---;CRN	intronic	ETV4	chr17	41622604	41624165	CpG: 127	1561	16.3	61.8	0.85
chr11:128564727_CA	rs11221437	---;CRN	ncRNA_intronic	FLI1-AS1	chr11	128562671	128565011	CpG: 194	2340	16.6	63.8	0.82
chr11:128564794_AC	rs7930515	---;CRN	ncRNA_intronic	FLI1-AS1	chr11	128562671	128565011	CpG: 194	2340	16.6	63.8	0.82
chr11:128564996_TC	rs7945814	---;CRN	ncRNA_intronic	FLI1-AS1	chr11	128562671	128565011	CpG: 194	2340	16.6	63.8	0.82
chr11:128563037_GC	rs4526784	---;CRN	ncRNA_exonic	FLI1-AS1	chr11	128562671	128565011	CpG: 194	2340	16.6	63.8	0.82
chr11:128563392_CT	rs12420823	---;CRN	ncRNA_intronic	FLI1-AS1	chr11	128562671	128565011	CpG: 194	2340	16.6	63.8	0.82
chr11:128563413_CA	rs12420835	---;CRN	ncRNA_intronic	FLI1-AS1	chr11	128562671	128565011	CpG: 194	2340	16.6	63.8	0.82
chr15:59949420_AC	rs7162788	---;CRN	intronic	GTF2A2	chr15	59949376	59949852	CpG: 51	476	21.4	71	0.86
chr15:59949433_CT	rs7162964	---;CRN	intronic	GTF2A2	chr15	59949376	59949852	CpG: 51	476	21.4	71	0.86
chr15:59949625_TG	rs7164756	---;CRN	5' UTR	GTF2A2	chr15	59949376	59949852	CpG: 51	476	21.4	71	0.86
chr6:34217015_CT	rs1150778	---;CRN	upstream	C6orf1	chr6	34216408	34217348	CpG: 75	940	16	58.8	0.92
chr6:34217181_CA	rs1150777	---;CRN	upstream	C6orf1	chr6	34216408	34217348	CpG: 75	940	16	58.8	0.92
chr6:34204285_GA	rs6937622	---;CRN	upstream	HMGA1	chr6	34202567	34206193	CpG: 311	3626	17.2	64.1	0.84
chr12:69202580_TG	rs2279744	---;CRN	intronic	MDM2	chr12	69201622	69202663	CpG: 109	1041	20.9	67.2	0.93
chr5:174152100_GA	rs2048152	---;CRN	intronic	MSX2	chr5	174151478	174152364	CpG: 97	886	21.9	68.4	0.94
chr5:142782571_TG	rs4406157	---;CRN	intronic	NR3C1	chr5	142782071	142785071	CpG: 255	3000	17	59.3	0.97
chr2:219524306_GA	rs28384379	---;CRN	upstream	BCS1L,ZNF142	chr2	219523901	219524577	CpG: 55	676	16.3	67	0.73
chr19:11072192_CT	rs76499861	---;CRN	intronic	SMARCA4	chr19	11071116	11072340	CpG: 113	1224	18.5	50.9	1.43
chr11:6341748_CT	rs1994519	---;CRN	upstream	PRKCDBP	chr11	6340445	6341909	CpG: 108	1464	14.8	67.1	0.66
chr19:1615796_GA	rs2074888	---;CRN	nonsynonymous SNV	TCF3	chr19	1615202	1615812	CpG: 47	610	15.4	68	0.68
chr19:1646213_GA	rs2302418	---;CRN	intronic	TCF3	chr19	1646117	1646713	CpG: 40	596	13.4	66.6	0.61
chr13:114260228_GA	rs12876456	---;CRN	intronic	TFDP1	chr13	114260191	114260565	CpG: 30	374	16	66.6	0.93
chr13:114292870_GA	rs4150819	---;CRN	intronic	TFDP1	chr13	114292551	114292886	CpG: 35	335	20.9	50.4	1.64
chr19:6767992_GT	rs62125127	---;CRN	upstream	SH2D3A	chr19	6767945	6768160	CpG: 18	215	16.7	64.2	0.82
chr21:40194847_TC		CRC;---	3' UTR	ETS2	chr21	40194644	40194849	CpG: 21	205	20.5	63.9	1
chr11:128560276_TC	rs56369005	CRC;---	intronic	FLI1	chr11	128560103	128560537	CpG: 31	434	14.3	64.3	0.69
chr2:219524460_CA		CRC;---	5' UTR	BCS1L	chr2	219523901	219524577	CpG: 55	676	16.3	67	0.73
chr6:33290547_TA	rs2073524	CRC;CRN	intronic	DAXX	chr6	33290370	33291087	CpG: 62	717	17.3	64.3	0.9
chr21:40178381_CT	rs714781	CRC;CRN	intronic	ETS2	chr21	40177002	40178667	CpG: 152	1665	18.3	60.7	1
chr11:128563141_CA	rs45525840	CRC;CRN	ncRNA_exonic	FLI1-AS1	chr11	128562671	128565011	CpG: 194	2340	16.6	63.8	0.82
chr15:59949770_AC	rs7163436	CRC;CRN	upstream	GTF2A2	chr15	59949376	59949852	CpG: 51	476	21.4	71	0.86
chr11:6340525_AT	rs12570	CRC;CRN	synonymous SNV	PRKCDBP	chr11	6340445	6341909	CpG: 108	1464	14.8	67.1	0.66
chr11:6340706_AG	rs1051992	CRC;CRN	nonsynonymous SNV	PRKCDBP	chr11	6340445	6341909	CpG: 108	1464	14.8	67.1	0.66
chr11:6341684_CG	rs2682123	CRC;CRN	nonsynonymous SNV	PRKCDBP	chr11	6340445	6341909	CpG: 108	1464	14.8	67.1	0.66
chr19:1646221_CT	rs2302419	CRC;CRN	intronic	TCF3	chr19	1646117	1646713	CpG: 40	596	13.4	66.6	0.61
