# Supplementary material for: Targeted Re-Sequencing Identified rs3106189 at the 5′ UTR of TAPBP and rs1052918 at the 3′ UTR of TCF3 to Be Associated with the Overall Survival of Colorectal Cancer Patients
Source: PLoS One. 2013 Aug 5;8(8):e70307. doi: 10.1371/journal.pone.0070307 (PMC3734069; doi:10.1371/journal.pone.0070307)
Supplement: Table S7 — SNP genotyping using the Sequenom MassARRAY iPLEX platform in 117 CRC patients. (XLSX) [file pone.0070307.s008.xlsx]

## Sheet: Supp7
Table S7. SNP Genotyping Using the Sequenom MassARRAY iPLEX Platform in 117 CRC patients.
	rs138551513	rs1051425	rs79868029	rs79158595	rs2271957	rs1166698	rs7456421	rs1053023	rs1052918
Gene	TAPBP	ETS2	ETV4	ETV4	DHX8	NEXN	HIPK2	STAT3	TCF3
Functional consequences	5' UTR	3' UTR	intron	intron	intron	coding(G|R)	coding(V|V)	3' downstream	3' UTR
54T	G	C	TC	CT	GA	CT	C	CT	G
55T	G	C	TC	CT	GA	CT	C	CT	A
57T	G	C	TC	CT	GA	null	GC	null	null
59T	GA	null	TC	CT	G	C	C	T	A
64T	G	TC	T	C	A	C	GC	CT	A
66T	G	null	T	C	A	null	C	CT	GA
67T	G	C	null	null	GA	C	GC	C	null
68T	null	TC	TC	CT	GA	C	C	T	null
69T	G	C	TC	CT	GA	C	G	CT	G
70T	null	T	T	C	A	C	GC	CT	GA
71T	A	TC	TC	CT	GA	CT	C	T	GA
73T	GA	C	T	C	A	T	C	T	A
75T	G	C	T	C	A	C	C	T	GA
77T	GA	C	C	T	G	C	C	CT	GA
80T	GA	C	T	C	A	CT	C	C	GA
81T	G	C	T	C	A	T	GC	T	GA
82T	G	TC	C	T	G	C	C	CT	GA
85T	G	C	T	C	A	C	GC	T	GA
86T	GA	C	C	T	G	CT	GC	CT	GA
87T	G	TC	T	C	A	CT	C	T	A
89T	A	C	TC	CT	GA	CT	C	T	A
91T	G	C	T	C	A	CT	C	T	A
93T	G	C	null	null	null	CT	GC	T	GA
96T	G	C	T	C	A	C	C	T	GA
98T	GA	null	null	null	GA	C	GC	null	G
99T	G	TC	TC	CT	GA	T	GC	T	GA
103T	G	C	TC	null	GA	CT	GC	CT	G
104T	GA	C	TC	CT	GA	CT	GC	CT	A
106T	G	C	T	C	A	C	GC	CT	A
108T	GA	null	T	C	A	CT	G	CT	A
109T	GA	C	TC	CT	GA	CT	C	CT	A
110T	GA	TC	T	C	A	C	GC	CT	G
111T	GA	TC	TC	CT	GA	CT	G	CT	G
112T	G	C	T	C	A	CT	GC	CT	G
113T	GA	TC	T	C	A	C	C	CT	GA
120T	G	C	T	C	A	CT	GC	C	GA
121T	G	TC	T	C	A	C	C	CT	null
124T	G	null	T	C	A	CT	GC	null	GA
126T	A	TC	T	C	A	CT	C	CT	A
129T	G	C	TC	null	GA	CT	GC	CT	A
134T	G	C	null	null	GA	C	C	CT	null
135T	GA	C	null	C	null	CT	C	null	GA
140T	GA	TC	T	C	A	CT	GC	CT	GA
144T	G	C	C	T	G	null	C	T	G
147T	GA	C	TC	CT	GA	C	C	CT	G
148T	G	TC	T	C	A	CT	C	CT	A
150T	G	C	T	C	A	CT	GC	T	GA
152T	GA	TC	C	T	G	CT	GC	CT	A
156T	A	C	TC	CT	GA	CT	C	T	G
157T	G	TC	TC	CT	GA	C	C	CT	GA
158T	GA	C	TC	CT	GA	T	GC	T	GA
159T	G	TC	T	null	null	CT	C	CT	GA
160T	G	C	T	C	A	C	C	T	GA
161T	G	TC	TC	CT	GA	CT	C	CT	GA
162T	A	C	TC	CT	GA	C	GC	T	A
164T	GA	C	TC	CT	GA	CT	GC	CT	GA
168T	GA	TC	T	C	A	T	GC	C	G
169T	GA	C	TC	CT	GA	CT	C	T	A
171T	G	C	T	C	A	null	GC	T	G
173T	G	TC	TC	CT	GA	CT	C	T	GA
174T	G	TC	TC	CT	GA	CT	G	CT	A
175T	G	C	C	T	G	CT	GC	CT	G
176T	GA	C	T	C	A	C	G	C	A
178T	GA	TC	TC	CT	GA	CT	GC	T	A
179T	G	C	T	C	A	T	GC	T	GA
183T	G	C	null	null	null	T	C	null	GA
185T	GA	T	TC	CT	GA	T	GC	CT	GA
186T	A	TC	T	C	A	CT	GC	T	GA
188T	GA	C	TC	CT	GA	CT	C	CT	GA
190T	G	C	T	C	A	CT	C	C	A
193T	G	T	TC	CT	GA	C	GC	CT	A
196T	GA	C	T	C	A	C	C	CT	A
199T	G	C	C	T	G	T	G	CT	GA
203T	G	C	C	T	G	C	C	CT	GA
204T	G	C	T	C	A	CT	C	CT	G
206T	G	TC	TC	CT	GA	C	C	CT	null
211T	GA	TC	TC	CT	GA	C	C	CT	null
212T	GA	C	T	C	A	null	G	CT	A
213T	GA	C	null	null	GA	T	GC	T	G
215T	G	C	null	CT	GA	CT	C	C	A
216T	G	TC	T	C	A	CT	C	CT	G
218T	GA	C	TC	CT	GA	CT	GC	CT	A
222T	G	TC	T	C	A	C	GC	CT	GA
223T	G	C	TC	null	GA	CT	GC	CT	A
228T	GA	TC	TC	CT	GA	CT	GC	CT	G
231T	GA	TC	TC	CT	GA	CT	null	CT	GA
233T	GA	C	T	C	A	C	C	CT	GA
238T	GA	C	T	C	A	C	C	CT	A
239T	G	C	TC	CT	GA	CT	GC	T	GA
240T	GA	C	T	C	A	CT	C	T	G
241T	G	C	C	T	G	T	GC	CT	G
242T	GA	C	T	C	A	CT	GC	C	A
248T	G	TC	T	C	A	T	G	CT	A
249T	G	TC	TC	CT	GA	T	GC	T	G
250T	G	C	TC	CT	GA	null	GC	CT	null
252T	G	C	TC	CT	GA	T	GC	CT	GA
253T	G	TC	TC	CT	GA	T	GC	CT	A
A1B3	G	TC	T	C	A	C	GC	CT	null
B1F6	GA	TC	TC	CT	GA	T	GC	CT	A
B9C8	GA	TC	T	C	A	C	C	T	A
B9E1	GA	C	null	null	GA	C	C	null	GA
D4E10	G	C	TC	CT	GA	T	G	T	A
D6A3	G	TC	TC	CT	GA	CT	GC	CT	GA
F2E2	G	TC	null	null	GA	T	G	T	G
G8A6	GA	C	TC	CT	GA	C	null	T	GA
J1A3	A	C	T	C	A	CT	G	T	G
J3F10	null	TC	T	C	A	null	C	null	A
J4D9	GA	C	C	T	G	null	C	CT	A
K3A5	G	C	C	T	G	CT	GC	C	GA
L3B11	GA	TC	T	C	A	CT	GC	CT	GA
L7F3	G	C	TC	CT	GA	CT	C	CT	GA
M4F5	G	C	C	T	G	C	GC	T	A
N5F1	GA	TC	T	C	A	C	C	T	GA
Q4A12	G	C	null	T	GA	CT	GC	T	GA
R4E10	G	TC	TC	CT	GA	CT	C	T	null
R4F11	G	C	C	T	G	CT	C	CT	A
R4F4	GA	TC	TC	CT	GA	C	C	T	GA
